# Supplementary material for: Redetermination of orotic acid monohydrate
Source: Acta Crystallogr Sect E Struct Rep Online. 2008 Mar 5;64(Pt 4):o656. doi: 10.1107/S160053680800562X (PMC2961056; doi:10.1107/S160053680800562X)
Supplement: Supplementary file 2 [file e-64-0o656-Isup2.hkl]

#
# h,k,l, Fc-squared, Fo-squared, sigma(Fo-squared) and status flag
#
data_I
_shelx_title 'orotic acid in P-1 (XCALIBUR exp_122)'
_shelx_refln_list_code          4
_shelx_F_calc_maximum       45.76
_exptl_crystal_F_000       180.00
_reflns_d_resolution_high  0.6708
 
loop_
 _symmetry_equiv_pos_as_xyz
 'x, y, z'
 '-x, -y, -z'
 
_cell_length_a     5.8985
_cell_length_b     6.9292
_cell_length_c     9.5916
_cell_angle_alpha  74.678
_cell_angle_beta   72.323
_cell_angle_gamma  68.447
 
_shelx_F_squared_multiplier     1.000
 
loop_
 _refln_index_h
 _refln_index_k
 _refln_index_l
 _refln_F_squared_calc
 _refln_F_squared_meas
 _refln_F_squared_sigma
 _refln_observed_status
   1   0   0       12.33       12.57      0.05 o
   2   0   0      224.43      237.46      0.65 o
   3   0   0      352.53      338.14      0.71 o
   4   0   0        0.97        0.99      0.04 o
   5   0   0      388.59      388.77      1.61 o
   6   0   0        4.55        3.84      0.14 o
   7   0   0        0.64        0.61      0.17 o
  -7   1   0        0.22        0.44      0.16 o
  -6   1   0        0.01        0.04      0.13 o
  -5   1   0        0.42        0.42      0.10 o
  -4   1   0      717.53      700.55      1.74 o
  -3   1   0       73.40       65.23      0.49 o
  -2   1   0       52.94       69.70      0.21 o
  -1   1   0     1046.97     1053.46      6.39 o
   0   1   0      293.68      294.58      1.21 o
   2   1   0      611.69      681.02      1.69 o
   3   1   0      368.03      408.44      1.10 o
   4   1   0      284.31      278.17      0.63 o
   5   1   0        7.78        6.78      0.12 o
   6   1   0       14.63       14.92      0.20 o
   7   1   0        1.71        2.03      0.17 o
   8   1   0        6.88        8.65      0.49 o
  -7   2   0        0.10        0.12      0.31 o
  -6   2   0        9.81        9.90      0.23 o
  -5   2   0       51.91       51.79      0.36 o
  -4   2   0      277.42      276.49      0.61 o
  -3   2   0       28.20       22.47      0.11 o
  -2   2   0        0.00        0.18      0.04 o
  -1   2   0      744.49      800.95      2.13 o
   0   2   0      308.53      339.73      0.76 o
   1   2   0      678.57      705.76      1.70 o
   2   2   0      288.68      286.06      0.87 o
   3   2   0       14.00       17.22      0.08 o
   4   2   0       35.24       42.35      0.17 o
   5   2   0       67.28       63.08      0.30 o
   6   2   0        7.66        7.89      0.16 o
   7   2   0       12.15       12.54      0.22 o
   8   2   0        2.10        1.68      0.22 o
  -6   3   0       13.18       13.80      0.27 o
  -5   3   0        6.46        6.76      0.19 o
  -4   3   0        9.21        8.66      0.11 o
  -3   3   0       10.86        8.82      0.09 o
  -2   3   0        0.10        0.62      0.06 o
  -1   3   0      270.02      300.32      1.02 o
   0   3   0      191.14      194.26      0.47 o
   1   3   0       61.64       67.37      0.20 o
   2   3   0       36.82       40.87      0.16 o
   3   3   0       17.31       19.28      0.08 o
   4   3   0       22.13       22.03      0.09 o
   5   3   0        2.69        3.36      0.10 o
   6   3   0        3.43        2.76      0.13 o
   7   3   0        0.57        0.70      0.15 o
   8   3   0        0.14        0.23      0.18 o
  -6   4   0        6.44        6.33      0.36 o
  -5   4   0       34.97       38.35      0.60 o
  -4   4   0        2.71        2.86      0.10 o
  -3   4   0        5.73        5.45      0.10 o
  -2   4   0       15.64       16.77      0.12 o
  -1   4   0       22.41       23.61      0.11 o
   0   4   0       54.11       55.24      0.25 o
   1   4   0      114.21      125.94      0.54 o
   2   4   0       38.61       37.23      0.14 o
   3   4   0       18.41       18.01      0.09 o
   4   4   0       14.01       12.78      0.08 o
   5   4   0        0.20        0.18      0.09 o
   6   4   0       65.64       61.28      0.39 o
   7   4   0        1.61        1.65      0.18 o
   8   4   0        0.91        1.38      0.22 o
  -5   5   0        6.65        6.80      0.27 o
  -4   5   0        0.43        0.33      0.10 o
  -3   5   0        0.60        0.49      0.09 o
  -2   5   0        5.75        4.64      0.10 o
  -1   5   0        5.85        5.69      0.09 o
   0   5   0       60.93       57.61      0.21 o
   1   5   0        0.18        0.24      0.05 o
   2   5   0       56.27       65.90      0.29 o
   3   5   0        0.65        0.72      0.05 o
   4   5   0       20.53       21.29      0.12 o
   5   5   0        4.87        5.22      0.15 o
   6   5   0       13.11       12.78      0.22 o
   7   5   0        3.07        2.44      0.19 o
   8   5   0        3.08        3.30      0.38 o
  -4   6   0        5.35        5.79      0.16 o
  -3   6   0       15.71       13.35      0.18 o
  -2   6   0        1.15        0.84      0.09 o
  -1   6   0        4.04        3.83      0.10 o
   0   6   0       44.52       43.09      0.24 o
   1   6   0       13.63       13.68      0.12 o
   2   6   0       79.28       84.52      0.38 o
   3   6   0        3.59        3.68      0.09 o
   4   6   0       17.76       18.82      0.14 o
   5   6   0       50.67       53.93      0.54 o
   6   6   0        7.33        6.65      0.22 o
   7   6   0        0.99        0.55      0.20 o
  -3   7   0        5.23        5.81      0.16 o
  -2   7   0        5.53        5.08      0.14 o
  -1   7   0        6.43        6.04      0.14 o
   0   7   0       78.69       77.23      0.38 o
   1   7   0       19.09       18.12      0.15 o
   2   7   0        6.21        5.71      0.11 o
   3   7   0        0.14        0.13      0.09 o
   4   7   0        0.88        1.15      0.11 o
   5   7   0       86.59       89.96      0.82 o
   6   7   0        0.05        0.36      0.21 o
   7   7   0        0.01        0.28      0.22 o
  -2   8   0        0.17        0.15      0.15 o
  -1   8   0        1.58        1.75      0.13 o
   0   8   0        1.72        1.86      0.13 o
   1   8   0      118.48      125.54      0.74 o
   2   8   0        2.00        1.57      0.11 o
   3   8   0        0.26        0.22      0.10 o
   4   8   0       11.47       10.99      0.26 o
   5   8   0        0.47        0.64      0.19 o
   6   8   0        6.94        6.63      0.25 o
  -1   9   0        3.14        3.43      0.46 o
   0   9   0        7.03        7.34      0.18 o
   1   9   0        3.36        3.67      0.17 o
   2   9   0        1.00        0.91      0.14 o
   3   9   0        0.02        0.13      0.13 o
   4   9   0        1.67        1.82      0.27 o
   5   9   0        3.35        3.52      0.29 o
  -5  -9   1        0.00        0.31      0.76 o
  -4  -9   1       11.05       11.06      0.31 o
  -3  -9   1        6.02        5.59      0.15 o
  -2  -9   1        0.24        0.27      0.13 o
  -1  -9   1        0.44        0.54      0.14 o
   0  -9   1        0.25        0.80      0.28 o
  -6  -8   1        0.24        0.52      0.39 o
  -5  -8   1        0.36        0.49      0.19 o
  -4  -8   1        0.85        0.75      0.18 o
  -3  -8   1       18.53       18.62      0.19 o
  -2  -8   1       13.42       12.12      0.17 o
  -1  -8   1        4.66        4.46      0.14 o
   0  -8   1        6.18        5.89      0.15 o
   1  -8   1        0.07        0.31      0.13 o
   2  -8   1        0.76        0.72      0.14 o
  -7  -7   1        3.68        4.27      0.44 o
  -6  -7   1        6.66        7.07      0.25 o
  -5  -7   1       19.45       19.48      0.31 o
  -4  -7   1        0.00        0.19      0.11 o
  -3  -7   1        0.14        0.12      0.09 o
  -2  -7   1        7.85        6.85      0.12 o
  -1  -7   1        1.30        1.37      0.09 o
   0  -7   1       47.05       46.21      0.31 o
   1  -7   1        1.71        1.56      0.11 o
   2  -7   1        0.42        0.33      0.12 o
   3  -7   1        0.85        0.69      0.14 o
  -7  -6   1        0.42        0.17      0.22 o
  -6  -6   1        2.08        1.76      0.19 o
  -5  -6   1        3.18        3.18      0.19 o
  -4  -6   1       87.12       90.63      0.33 o
  -3  -6   1        5.13        4.69      0.09 o
  -2  -6   1       12.14       12.80      0.11 o
  -1  -6   1        0.54        0.56      0.07 o
   0  -6   1        1.39        2.12      0.09 o
   1  -6   1        8.92        7.99      0.12 o
   2  -6   1        0.44        0.55      0.09 o
   3  -6   1        0.79        0.82      0.11 o
   4  -6   1        0.65        0.61      0.13 o
  -7  -5   1        1.75        1.78      0.19 o
  -6  -5   1        5.45        5.37      0.19 o
  -5  -5   1        1.61        1.51      0.14 o
  -4  -5   1        8.66        8.69      0.10 o
  -3  -5   1        3.24        2.95      0.07 o
  -2  -5   1       18.50       19.94      0.12 o
  -1  -5   1       50.34       51.92      0.19 o
   0  -5   1       10.07        9.66      0.09 o
   1  -5   1       14.36       13.43      0.11 o
   2  -5   1        1.01        1.54      0.08 o
   3  -5   1       30.40       26.41      0.18 o
   4  -5   1       10.03        9.43      0.15 o
   5  -5   1        0.05        0.21      0.21 o
  -8  -4   1        6.68        8.42      0.87 o
  -7  -4   1        0.07        0.29      0.18 o
  -6  -4   1       31.46       31.25      0.31 o
  -5  -4   1       12.02        9.38      0.17 o
  -4  -4   1       48.59       49.20      0.21 o
  -3  -4   1        1.26        0.98      0.05 o
  -2  -4   1       25.08       32.66      0.16 o
  -1  -4   1      306.71      314.22      1.10 o
   0  -4   1        7.29        7.73      0.15 o
   1  -4   1       65.44       67.52      0.27 o
   2  -4   1        0.18        0.26      0.06 o
   3  -4   1       46.20       34.10      0.21 o
   4  -4   1        0.39        0.13      0.09 o
   5  -4   1       16.06       17.56      0.41 o
   6  -4   1        0.16        0.29      0.28 o
  -8  -3   1        1.47        2.13      0.37 o
  -7  -3   1        5.08        4.83      0.20 o
  -6  -3   1        8.11        5.67      0.16 o
  -5  -3   1        5.77        5.65      0.13 o
  -4  -3   1       11.52        9.76      0.08 o
  -3  -3   1       42.97       42.92      0.13 o
  -2  -3   1      341.88      368.03      0.98 o
  -1  -3   1       89.40       90.27      0.23 o
   0  -3   1        3.38        2.16      0.04 o
   1  -3   1       30.83       35.30      0.11 o
   2  -3   1      185.47      190.16      0.65 o
   3  -3   1       29.50       29.72      0.18 o
   4  -3   1        1.69        2.49      0.08 o
   5  -3   1        7.99        8.38      0.20 o
   6  -3   1       14.86       16.56      0.33 o
  -8  -2   1        2.07        2.20      0.41 o
  -7  -2   1        8.00        7.52      0.22 o
  -6  -2   1        0.23        0.24      0.11 o
  -5  -2   1        5.96        4.14      0.12 o
  -4  -2   1       31.71       32.72      0.11 o
  -3  -2   1      217.75      265.17      0.66 o
  -2  -2   1      558.69      603.68      1.41 o
  -1  -2   1      550.13      569.41      1.40 o
   0  -2   1       71.42      100.07      0.25 o
   1  -2   1     1889.72     2054.01     20.77 o
   2  -2   1      198.81      212.90      0.59 o
   3  -2   1       40.96       41.20      0.15 o
   4  -2   1      106.85      101.25      0.42 o
   5  -2   1        1.08        0.85      0.13 o
   6  -2   1       73.38       77.14      0.85 o
   7  -2   1        1.86        2.21      0.22 o
  -7  -1   1        0.23        0.73      0.16 o
  -6  -1   1        1.47        1.16      0.13 o
  -5  -1   1       14.77       12.70      0.19 o
  -4  -1   1       19.92       19.19      0.09 o
  -3  -1   1      730.21      851.33      2.00 o
  -2  -1   1       24.54       27.06      0.10 o
  -1  -1   1      199.64      210.64      0.68 o
   0  -1   1       84.64       84.84      0.27 o
   1  -1   1      477.21      538.54      1.32 o
   2  -1   1      840.95      935.56      2.21 o
   3  -1   1      137.28      127.84      0.46 o
   4  -1   1        0.05        0.09      0.05 o
   5  -1   1        0.87        0.82      0.11 o
   6  -1   1       21.07       21.40      0.27 o
   7  -1   1        0.14        0.34      0.18 o
  -7   0   1       32.92       37.16      0.84 o
  -6   0   1        0.41        0.49      0.13 o
  -5   0   1        1.12        1.06      0.11 o
  -4   0   1        9.99       10.47      0.09 o
  -3   0   1       21.00       24.73      0.09 o
  -2   0   1      237.81      265.24      0.81 o
  -1   0   1       44.25       54.58      0.18 o
   1   0   1      135.00      133.25      0.37 o
   2   0   1      289.56      311.20      0.90 o
   3   0   1      103.15      109.80      0.30 o
   4   0   1       62.06       58.42      0.14 o
   5   0   1        4.82        4.54      0.13 o
   6   0   1        1.99        1.69      0.14 o
   7   0   1        0.04        0.13      0.16 o
  -7   1   1        0.66        0.73      0.19 o
  -6   1   1        2.10        2.09      0.16 o
  -5   1   1       15.59       14.17      0.19 o
  -4   1   1      108.73      109.77      0.35 o
  -3   1   1       74.70       72.82      0.22 o
  -2   1   1       93.55       88.82      0.31 o
  -1   1   1      126.35      114.48      0.29 o
   0   1   1      309.52      307.34      1.42 o
   1   1   1      183.26      196.55      0.46 o
   2   1   1      131.77      132.82      0.40 o
   3   1   1       65.54       61.58      0.52 o
   4   1   1       51.29       47.58      0.35 o
   5   1   1      100.61      101.88      0.44 o
   6   1   1       14.57       12.98      0.19 o
   7   1   1        2.72        2.97      0.17 o
   8   1   1        0.22        0.32      0.19 o
  -7   2   1        3.41        3.92      0.73 o
  -6   2   1        0.06        0.17      0.16 o
  -5   2   1        3.11        3.10      0.15 o
  -4   2   1        8.14        7.62      0.10 o
  -3   2   1       39.32       37.18      0.16 o
  -2   2   1       76.80       80.49      0.22 o
  -1   2   1      195.23      201.02      0.35 o
   0   2   1      104.49      104.57      0.27 o
   1   2   1       16.50       21.62      0.10 o
   2   2   1       46.36       56.10      0.17 o
   3   2   1      152.60      170.80      0.46 o
   4   2   1        5.54        6.10      0.07 o
   5   2   1        6.13        6.35      0.10 o
   6   2   1        0.30        0.43      0.11 o
   7   2   1        0.98        0.83      0.14 o
   8   2   1       20.75       23.93      0.64 o
  -6   3   1        0.02        0.11      0.19 o
  -5   3   1       15.36       15.31      0.28 o
  -4   3   1        1.84        1.47      0.08 o
  -3   3   1        0.01        0.18      0.07 o
  -2   3   1       96.56       96.61      0.38 o
  -1   3   1      471.58      515.82      1.36 o
   0   3   1      192.69      216.52      0.50 o
   1   3   1       35.69       33.52      0.12 o
   2   3   1       48.07       47.34      0.16 o
   3   3   1       17.58       24.15      0.09 o
   4   3   1      302.45      322.45      2.20 o
   5   3   1        9.62        9.09      0.11 o
   6   3   1        9.26        7.56      0.15 o
   7   3   1        0.22        0.13      0.14 o
   8   3   1        0.45        0.58      0.17 o
  -6   4   1        1.80        1.92      0.31 o
  -5   4   1       47.69       51.02      0.76 o
  -4   4   1        0.77        0.63      0.09 o
  -3   4   1       46.10       42.96      0.25 o
  -2   4   1       13.72       13.50      0.11 o
  -1   4   1      100.26      103.35      0.37 o
   0   4   1      548.06      569.25      1.83 o
   1   4   1       11.87       14.07      0.09 o
   2   4   1      130.08      138.85      0.40 o
   3   4   1      126.95      129.22      0.44 o
   4   4   1       80.37       94.26      0.27 o
   5   4   1        9.57        7.75      0.12 o
   6   4   1        4.81        4.41      0.14 o
   7   4   1        0.44        0.46      0.16 o
   8   4   1        2.19        1.98      0.22 o
  -5   5   1       11.83       12.63      0.28 o
  -4   5   1        3.63        3.97      0.12 o
  -3   5   1        0.03        0.13      0.09 o
  -2   5   1        5.59        5.34      0.10 o
  -1   5   1       38.79       38.93      0.24 o
   0   5   1       27.48       27.09      0.15 o
   1   5   1        0.33        0.20      0.05 o
   2   5   1       41.55       41.63      0.18 o
   3   5   1       40.77       39.12      0.15 o
   4   5   1        3.53        3.37      0.06 o
   5   5   1        0.13        0.10      0.10 o
   6   5   1        0.96        0.89      0.14 o
   7   5   1        5.10        3.79      0.19 o
   8   5   1        1.81        1.88      0.21 o
  -4   6   1        9.43       10.33      0.19 o
  -3   6   1        0.20        0.18      0.11 o
  -2   6   1       23.18       19.87      0.18 o
  -1   6   1        0.85        0.63      0.08 o
   0   6   1       17.18       16.71      0.14 o
   1   6   1        7.29        6.31      0.09 o
   2   6   1       48.35       47.94      0.20 o
   3   6   1       11.12       11.55      0.11 o
   4   6   1        0.26        0.25      0.06 o
   5   6   1        8.06        7.95      0.18 o
   6   6   1        5.92        5.13      0.20 o
   7   6   1        5.47        5.73      0.23 o
   8   6   1        0.20        0.35      0.36 o
  -3   7   1        4.69        4.66      0.15 o
  -2   7   1        9.29        8.63      0.16 o
  -1   7   1        0.12        0.18      0.10 o
   0   7   1        2.86        2.81      0.11 o
   1   7   1        1.71        1.57      0.08 o
   2   7   1       14.68       14.53      0.13 o
   3   7   1        3.25        2.78      0.10 o
   4   7   1        2.75        2.25      0.12 o
   5   7   1        4.48        5.01      0.19 o
   6   7   1        0.22        0.35      0.17 o
   7   7   1        2.02        1.97      0.21 o
  -2   8   1        0.00        0.19      0.15 o
  -1   8   1        0.07        0.24      0.13 o
   0   8   1        4.40        4.37      0.14 o
   1   8   1        0.25        0.64      0.11 o
   2   8   1        0.23        0.15      0.09 o
   3   8   1        0.31        0.40      0.09 o
   4   8   1        1.20        1.55      0.18 o
   5   8   1       28.02       29.99      0.54 o
   6   8   1        1.23        1.30      0.23 o
   7   8   1        1.01        0.78      0.56 o
  -1   9   1        0.02        0.46      0.52 o
   0   9   1        1.04        1.19      0.14 o
   1   9   1       16.22       16.66      0.23 o
   2   9   1        0.45        0.82      0.13 o
   3   9   1        3.41        2.81      0.13 o
   4   9   1        0.00        0.12      0.22 o
   5   9   1        0.38        0.57      0.26 o
   3  10   1        3.22        2.74      0.17 o
   4  10   1        4.89        4.72      0.41 o
  -4  -9   2        0.00        0.28      0.30 o
  -3  -9   2        1.44        1.09      0.14 o
  -2  -9   2        0.00        0.24      0.13 o
  -1  -9   2        1.92        2.06      0.15 o
   0  -9   2        1.96        2.48      0.84 o
  -5  -8   2        4.45        5.64      0.25 o
  -4  -8   2        0.47        0.41      0.18 o
  -3  -8   2        2.49        2.69      0.13 o
  -2  -8   2        5.33        5.17      0.14 o
  -1  -8   2        8.09        8.02      0.16 o
   0  -8   2        3.58        3.68      0.15 o
   1  -8   2        1.72        2.01      0.14 o
   2  -8   2        0.02        0.13      0.58 o
  -6  -7   2        5.60        5.56      0.28 o
  -5  -7   2        3.02        3.09      0.21 o
  -4  -7   2       16.21       16.32      0.20 o
  -3  -7   2        9.76        9.26      0.13 o
  -2  -7   2        0.19        0.31      0.09 o
  -1  -7   2        2.49        2.36      0.12 o
   0  -7   2       12.09       11.50      0.15 o
   1  -7   2       23.00       22.75      0.21 o
   2  -7   2        9.13        9.28      0.17 o
   3  -7   2        1.83        1.88      0.15 o
  -7  -6   2        0.00        0.29      0.33 o
  -6  -6   2        0.37        0.36      0.19 o
  -5  -6   2       33.00       32.85      0.42 o
  -4  -6   2        2.09        2.06      0.09 o
  -3  -6   2       46.59       45.94      0.27 o
  -2  -6   2        0.21        0.28      0.07 o
  -1  -6   2        7.14        6.97      0.10 o
   0  -6   2      457.75      467.42      2.24 o
   1  -6   2        6.19        6.15      0.12 o
   2  -6   2        6.07        6.47      0.12 o
   3  -6   2        0.05        0.13      0.11 o
   4  -6   2        6.44        7.24      0.17 o
  -7  -5   2        4.26        4.54      0.24 o
  -6  -5   2        0.22        0.26      0.17 o
  -5  -5   2        0.40        0.41      0.14 o
  -4  -5   2      309.57      321.38      0.93 o
  -3  -5   2        0.03        0.21      0.07 o
  -2  -5   2        0.34        0.25      0.06 o
  -1  -5   2       51.31       55.47      0.20 o
   0  -5   2       20.21       19.52      0.12 o
   1  -5   2      199.30      194.35      0.92 o
   2  -5   2       37.75       34.81      0.26 o
   3  -5   2       18.27       15.39      0.15 o
   4  -5   2       21.90       22.69      0.22 o
   5  -5   2        8.34        9.12      0.27 o
  -7  -4   2        0.65        0.90      0.19 o
  -6  -4   2        3.24        2.45      0.16 o
  -5  -4   2       26.29       25.09      0.26 o
  -4  -4   2      130.69      137.76      0.38 o
  -3  -4   2       23.59       23.45      0.12 o
  -2  -4   2       17.94       19.33      0.10 o
  -1  -4   2      363.15      405.14      0.88 o
   0  -4   2       60.73       61.84      0.23 o
   1  -4   2       73.24       66.24      0.21 o
   2  -4   2       36.20       37.74      0.19 o
   3  -4   2        1.20        0.57      0.07 o
   4  -4   2       43.12       37.28      0.30 o
   5  -4   2       12.54       12.30      0.27 o
   6  -4   2        3.98        4.09      0.33 o
  -7  -3   2        7.56        8.29      0.22 o
  -6  -3   2        7.54        5.65      0.18 o
  -5  -3   2       32.45       28.53      0.26 o
  -4  -3   2       21.48       18.79      0.12 o
  -3  -3   2       29.04       29.79      0.12 o
  -2  -3   2        0.41        0.18      0.03 o
  -1  -3   2      179.11      193.82      1.15 o
   0  -3   2        5.47        3.42      0.05 o
   1  -3   2      179.97      174.29      0.49 o
   2  -3   2       20.65       22.45      0.13 o
   3  -3   2       17.86       14.79      0.11 o
   4  -3   2        0.55        0.25      0.07 o
   5  -3   2        1.26        1.27      0.16 o
   6  -3   2       11.82       12.06      0.28 o
  -7  -2   2        0.40        0.66      0.17 o
  -6  -2   2        7.03        6.46      0.18 o
  -5  -2   2      147.64      130.06      0.72 o
  -4  -2   2        0.76        1.82      0.09 o
  -3  -2   2       35.82       29.15      0.13 o
  -2  -2   2       82.49       80.13      0.26 o
  -1  -2   2      162.07      187.60      0.40 o
   0  -2   2      363.54      400.57      1.00 o
   1  -2   2      164.57      167.06      0.43 o
   2  -2   2       50.62       51.68      0.15 o
   3  -2   2       32.65       33.21      0.14 o
   4  -2   2        7.59        7.50      0.09 o
   5  -2   2        2.52        2.70      0.14 o
   6  -2   2       49.75       54.49      0.68 o
   7  -2   2        7.41        6.89      0.27 o
  -7  -1   2        0.30        0.27      0.16 o
  -6  -1   2        0.81        1.01      0.14 o
  -5  -1   2        3.63        2.80      0.12 o
  -4  -1   2       10.47       13.46      0.10 o
  -3  -1   2       56.08       57.43      0.31 o
  -2  -1   2       28.36       33.50      0.13 o
  -1  -1   2      113.56      121.69      0.36 o
   0  -1   2      101.93      118.36      0.34 o
   1  -1   2      331.66      356.52      0.93 o
   2  -1   2      506.88      561.70      1.59 o
   3  -1   2        0.79        0.17      0.03 o
   4  -1   2       10.96       10.61      0.09 o
   5  -1   2       13.06       11.34      0.18 o
   6  -1   2        8.50        8.31      0.19 o
   7  -1   2       15.39       15.69      0.31 o
  -7   0   2        2.95        2.27      0.20 o
  -6   0   2       17.02       17.26      0.25 o
  -5   0   2       15.07       15.70      0.19 o
  -4   0   2      104.58       94.82      0.30 o
  -3   0   2       65.06       82.47      0.29 o
  -2   0   2       11.95       17.35      0.09 o
  -1   0   2      386.32      378.07      0.99 o
   1   0   2      398.21      411.33      1.25 o
   2   0   2      916.27     1029.51      4.24 o
   3   0   2        1.60        1.52      0.05 o
   4   0   2       39.37       32.57      0.10 o
   5   0   2      254.36      255.82      1.10 o
   6   0   2       47.76       47.71      0.36 o
   7   0   2        8.05        8.19      0.22 o
   8   0   2        0.08        0.48      0.73 o
  -7   1   2        8.33        9.59      0.29 o
  -6   1   2        3.52        3.90      0.18 o
  -5   1   2       13.77       12.94      0.19 o
  -4   1   2       10.32       10.22      0.10 o
  -3   1   2      311.93      311.21      0.84 o
  -2   1   2      376.01      402.94      0.83 o
  -1   1   2      643.68      708.49      1.26 o
   1   1   2      248.49      279.27      0.87 o
   2   1   2      722.19      781.29      1.77 o
   3   1   2       25.07       31.96      0.16 o
   4   1   2       44.65       42.53      0.22 o
   5   1   2      552.32      554.04      1.58 o
   6   1   2        0.01        0.13      0.10 o
   7   1   2        0.01        0.04      0.15 o
   8   1   2        0.43        0.60      0.21 o
  -6   2   2        0.72        0.54      0.16 o
  -5   2   2        4.21        3.73      0.15 o
  -4   2   2      360.34      358.38      1.25 o
  -3   2   2        3.59        4.19      0.07 o
  -2   2   2      204.46      190.47      0.63 o
  -1   2   2      134.34      144.82      0.43 o
   0   2   2        0.34        0.60      0.03 o
   2   2   2        5.67        8.16      0.04 o
   3   2   2       71.95       71.04      0.28 o
   4   2   2      165.32      163.28      0.49 o
   5   2   2        0.35        0.38      0.06 o
   6   2   2      207.48      209.22      0.81 o
   7   2   2        1.66        1.65      0.14 o
   8   2   2        0.12        0.02      0.21 o
  -6   3   2        0.00        0.12      0.19 o
  -5   3   2        0.07        0.16      0.15 o
  -4   3   2        0.07        0.26      0.07 o
  -3   3   2      463.56      460.41      1.65 o
  -2   3   2       37.42       35.03      0.14 o
  -1   3   2       40.56       46.77      0.15 o
   0   3   2      342.22      350.54      0.71 o
   1   3   2       90.77       98.47      0.30 o
   2   3   2      240.36      275.83      0.86 o
   3   3   2      128.86      142.72      0.38 o
   4   3   2      120.14      131.38      0.30 o
   5   3   2       98.99      101.95      0.36 o
   6   3   2        6.24        5.32      0.11 o
   7   3   2        7.34        7.72      0.18 o
   8   3   2        0.11        0.24      0.17 o
  -5   4   2        8.60        8.62      0.25 o
  -4   4   2       28.17       28.71      0.21 o
  -3   4   2      152.72      152.77      0.77 o
  -2   4   2       12.93       11.71      0.12 o
  -1   4   2        0.02        0.11      0.05 o
   0   4   2      192.69      200.49      0.68 o
   1   4   2       67.52       77.63      0.34 o
   2   4   2      158.62      169.31      0.71 o
   3   4   2       70.02       66.46      0.21 o
   4   4   2        4.81        4.50      0.05 o
   5   4   2        7.50        7.66      0.11 o
   6   4   2       20.98       21.26      0.20 o
   7   4   2        1.44        1.59      0.14 o
   8   4   2        5.03        5.14      0.22 o
  -5   5   2        6.87        7.77      0.25 o
  -4   5   2        3.38        4.10      0.13 o
  -3   5   2        2.32        2.76      0.10 o
  -2   5   2        8.03        6.73      0.11 o
  -1   5   2        1.93        1.73      0.07 o
   0   5   2       56.81       61.72      0.32 o
   1   5   2       33.80       34.32      0.19 o
   2   5   2       21.50       22.53      0.13 o
   3   5   2        3.99        3.45      0.06 o
   4   5   2        7.30        6.82      0.08 o
   5   5   2        3.18        2.51      0.11 o
   6   5   2        0.00        0.06      0.11 o
   7   5   2        2.62        2.09      0.18 o
   8   5   2        0.23        0.39      0.19 o
  -4   6   2       14.56       16.51      0.25 o
  -3   6   2        1.34        1.34      0.11 o
  -2   6   2        2.75        2.73      0.11 o
  -1   6   2        3.59        3.73      0.10 o
   0   6   2        4.42        4.06      0.09 o
   1   6   2        7.50        7.62      0.12 o
   2   6   2       18.61       20.00      0.13 o
   3   6   2        1.71        1.82      0.07 o
   4   6   2        1.09        1.03      0.07 o
   5   6   2        3.09        3.63      0.15 o
   6   6   2        0.05        0.17      0.16 o
   7   6   2       18.35       18.07      0.31 o
   8   6   2        0.05        0.20      0.25 o
  -3   7   2        0.01        0.16      0.16 o
  -2   7   2        0.50        0.55      0.11 o
  -1   7   2        0.59        0.58      0.10 o
   0   7   2        0.46        0.51      0.10 o
   1   7   2       11.59       10.01      0.13 o
   2   7   2        0.06        0.10      0.08 o
   3   7   2       13.94       14.84      0.13 o
   4   7   2        0.84        0.96      0.13 o
   5   7   2       10.84       10.68      0.22 o
   6   7   2        0.52        1.05      0.19 o
   7   7   2        3.22        3.93      0.24 o
  -2   8   2        3.22        2.79      0.14 o
  -1   8   2        0.72        0.56      0.13 o
   0   8   2        0.02        0.14      0.11 o
   1   8   2       18.87       18.98      0.19 o
   2   8   2        1.58        1.36      0.10 o
   3   8   2       11.54       11.48      0.15 o
   4   8   2        0.48        0.44      0.17 o
   5   8   2        8.09        8.16      0.25 o
   6   8   2       14.39       14.73      0.36 o
   7   8   2        1.24        1.33      0.46 o
  -1   9   2        1.15        1.51      0.90 o
   0   9   2        0.49        0.52      0.14 o
   1   9   2       22.59       21.19      0.27 o
   2   9   2        8.96        7.90      0.17 o
   3   9   2        0.31        0.11      0.12 o
   4   9   2        0.03        0.21      0.20 o
   5   9   2        0.76        1.27      0.22 o
   6   9   2       17.31       17.25      0.74 o
   2  10   2       22.61       24.12      0.32 o
   3  10   2        0.43        0.50      0.15 o
   4  10   2        0.23        0.05      0.32 o
  -3  -9   3        0.06        0.07      0.16 o
  -2  -9   3        0.00        0.10      0.22 o
  -1  -9   3        2.93        2.62      0.40 o
  -5  -8   3        0.31        0.45      0.32 o
  -4  -8   3        4.39        4.14      0.23 o
  -3  -8   3        8.31        8.37      0.16 o
  -2  -8   3       11.40       11.83      0.18 o
  -1  -8   3        7.05        7.13      0.16 o
   0  -8   3        1.54        1.65      0.14 o
   1  -8   3       20.53       23.06      0.29 o
   2  -8   3       11.46       10.53      0.66 o
  -6  -7   3        1.75        1.71      0.41 o
  -5  -7   3        8.83        7.88      0.27 o
  -4  -7   3        0.02        0.09      0.14 o
  -3  -7   3       49.94       49.23      0.32 o
  -2  -7   3       14.79       12.27      0.15 o
  -1  -7   3        0.46        0.30      0.11 o
   0  -7   3        6.13        5.94      0.13 o
   1  -7   3        2.43        2.36      0.13 o
   2  -7   3       52.60       58.33      0.60 o
   3  -7   3       17.80       19.96      0.28 o
  -6  -6   3        1.25        1.13      0.20 o
  -5  -6   3        1.08        1.20      0.18 o
  -4  -6   3        0.67        0.55      0.09 o
  -3  -6   3        2.43        2.15      0.10 o
  -2  -6   3       50.28       44.23      0.21 o
  -1  -6   3       41.41       39.58      0.20 o
   0  -6   3       11.30       11.15      0.17 o
   1  -6   3       11.15       10.24      0.14 o
   2  -6   3        0.42        0.39      0.11 o
   3  -6   3        0.00        0.19      0.11 o
   4  -6   3        1.71        1.78      0.14 o
  -7  -5   3        0.04        0.42      0.39 o
  -6  -5   3        8.43        9.95      0.24 o
  -5  -5   3       22.19       21.51      0.30 o
  -4  -5   3       44.31       44.06      0.29 o
  -3  -5   3        4.54        4.04      0.09 o
  -2  -5   3        1.79        1.22      0.07 o
  -1  -5   3       14.58       12.96      0.11 o
   0  -5   3        3.22        2.53      0.08 o
   1  -5   3       93.04       91.20      0.32 o
   2  -5   3        1.25        1.10      0.08 o
   3  -5   3        1.95        1.73      0.10 o
   4  -5   3        1.88        1.55      0.11 o
   5  -5   3       15.72       15.88      0.32 o
  -7  -4   3        0.01        0.18      0.22 o
  -6  -4   3        1.67        1.36      0.16 o
  -5  -4   3        2.95        3.17      0.17 o
  -4  -4   3        6.34        5.71      0.10 o
  -3  -4   3      194.12      189.39      0.69 o
  -2  -4   3       13.66       12.34      0.10 o
  -1  -4   3       79.01       81.87      0.31 o
   0  -4   3        1.43        1.50      0.05 o
   1  -4   3        6.47        6.90      0.08 o
   2  -4   3       12.93       11.36      0.11 o
   3  -4   3        1.97        1.11      0.08 o
   4  -4   3        4.44        4.27      0.11 o
   5  -4   3        1.12        1.31      0.18 o
   6  -4   3        0.57        0.39      0.35 o
  -7  -3   3        6.65        6.17      0.22 o
  -6  -3   3        5.56        5.47      0.19 o
  -5  -3   3       10.47       10.12      0.20 o
  -4  -3   3        4.89        4.67      0.08 o
  -3  -3   3       12.60       11.60      0.10 o
  -2  -3   3        1.69        2.29      0.05 o
  -1  -3   3       64.63       75.06      0.25 o
   0  -3   3      113.20      121.34      0.37 o
   1  -3   3       30.17       29.33      0.11 o
   2  -3   3       32.27       31.89      0.14 o
   3  -3   3        6.85        8.85      0.10 o
   4  -3   3       55.34       46.38      0.30 o
   5  -3   3       13.33       12.67      0.24 o
   6  -3   3        0.23        0.10      0.20 o
  -7  -2   3       10.45       11.14      0.35 o
  -6  -2   3        0.02        0.07      0.14 o
  -5  -2   3       84.27       81.60      0.48 o
  -4  -2   3       15.59       11.67      0.10 o
  -3  -2   3      131.91      130.01      0.33 o
  -2  -2   3        4.35        4.15      0.05 o
  -1  -2   3       48.63       62.09      0.18 o
   0  -2   3      784.65      863.82      1.86 o
   1  -2   3        3.35        4.25      0.05 o
   2  -2   3      118.00      123.71      0.42 o
   3  -2   3        3.93        3.46      0.06 o
   4  -2   3       55.83       36.82      0.17 o
   5  -2   3        0.33        0.27      0.13 o
   6  -2   3       17.88       19.82      0.30 o
   7  -2   3        0.08        0.22      0.20 o
  -7  -1   3        1.93        2.21      0.20 o
  -6  -1   3        7.69        7.56      0.20 o
  -5  -1   3        9.39        6.18      0.16 o
  -4  -1   3       10.68        9.94      0.11 o
  -3  -1   3       33.78       26.59      0.12 o
  -2  -1   3      108.20      112.83      0.51 o
  -1  -1   3      705.14      779.71      1.79 o
   0  -1   3      126.89      118.26      0.28 o
   1  -1   3       12.71       14.32      0.07 o
   2  -1   3       32.75       42.97      0.14 o
   3  -1   3      252.43      263.24      0.86 o
   4  -1   3       36.17       35.14      0.13 o
   5  -1   3        2.50        3.27      0.12 o
   6  -1   3        9.66       10.64      0.22 o
   7  -1   3       14.03       16.70      0.32 o
  -7   0   3        3.20        3.38      0.21 o
  -6   0   3       12.00       11.33      0.22 o
  -5   0   3        0.30        0.38      0.12 o
  -4   0   3        7.53        5.21      0.08 o
  -3   0   3       46.41       51.04      0.21 o
  -2   0   3      291.14      363.88      0.93 o
  -1   0   3      622.77      674.94      1.48 o
   0   0   3      643.23      675.58      1.38 o
   1   0   3       64.05       82.35      0.30 o
   2   0   3     1800.69     1990.91     19.56 o
   3   0   3      177.13      202.12      0.43 o
   4   0   3       31.50       31.18      0.13 o
   5   0   3       86.96       84.58      0.43 o
   6   0   3        0.24        0.14      0.12 o
   7   0   3       54.38       57.37      0.79 o
   8   0   3        1.23        1.62      0.38 o
  -7   1   3        0.93        0.58      0.70 o
  -6   1   3        0.33        0.82      0.16 o
  -5   1   3        3.49        2.76      0.14 o
  -4   1   3       13.77       11.84      0.12 o
  -3   1   3       23.34       21.58      0.12 o
  -2   1   3      626.27      715.20      1.58 o
  -1   1   3       17.29       19.06      0.07 o
   0   1   3      179.33      190.66      0.46 o
   1   1   3       45.51       43.69      0.14 o
   2   1   3      287.80      327.53      0.88 o
   3   1   3      443.55      469.90      1.41 o
   4   1   3       63.47       55.89      0.64 o
   5   1   3        0.27        0.20      0.07 o
   6   1   3        0.98        0.75      0.11 o
   7   1   3       14.09       15.03      0.29 o
   8   1   3        0.16        0.23      0.19 o
  -6   2   3       28.27       31.54      0.56 o
  -5   2   3        0.55        0.66      0.14 o
  -4   2   3        0.09        0.18      0.07 o
  -3   2   3        9.48        9.15      0.09 o
  -2   2   3       11.64       11.27      0.08 o
  -1   2   3       97.69      117.56      0.34 o
   0   2   3        8.37       11.75      0.06 o
   1   2   3        1.17        1.42      0.04 o
   2   2   3       36.34       38.19      0.11 o
   3   2   3       91.12       87.26      0.77 o
   4   2   3       44.16       42.15      0.19 o
   5   2   3       52.26       52.80      0.24 o
   6   2   3        1.07        1.05      0.10 o
   7   2   3        0.53        0.71      0.14 o
   8   2   3        0.03        0.17      0.20 o
  -6   3   3        0.66        0.88      0.21 o
  -5   3   3        0.93        1.05      0.16 o
  -4   3   3        6.98        6.72      0.11 o
  -3   3   3       69.28       70.18      0.32 o
  -2   3   3       23.88       23.83      0.15 o
  -1   3   3       34.09       29.73      0.12 o
   0   3   3       13.05       11.96      0.07 o
   1   3   3      138.47      145.51      0.33 o
   2   3   3       34.65       36.51      0.14 o
   3   3   3       24.30       27.36      0.09 o
   4   3   3       12.36       11.27      0.09 o
   5   3   3        6.51        7.00      0.10 o
   6   3   3       58.13       60.56      0.37 o
   7   3   3        6.69        6.28      0.15 o
   8   3   3        2.05        2.57      0.18 o
  -5   4   3        0.08        0.15      0.18 o
  -4   4   3        2.39        2.51      0.10 o
  -3   4   3        6.41        6.37      0.11 o
  -2   4   3       14.51       14.97      0.12 o
  -1   4   3       15.57       13.82      0.10 o
   0   4   3       31.20       30.79      0.30 o
   1   4   3       30.62       31.15      0.15 o
   2   4   3       14.31       16.13      0.11 o
   3   4   3       19.52       22.90      0.10 o
   4   4   3       46.73       55.13      0.25 o
   5   4   3        0.00        0.02      0.07 o
   6   4   3        2.85        2.65      0.10 o
   7   4   3        0.06        0.00      0.12 o
   8   4   3        1.45        1.13      0.16 o
  -5   5   3        0.03        0.17      0.22 o
  -4   5   3        5.43        5.43      0.14 o
  -3   5   3        3.02        2.64      0.10 o
  -2   5   3        0.06        0.27      0.08 o
  -1   5   3       31.42       32.93      0.21 o
   0   5   3      118.96      122.10      0.52 o
   1   5   3       31.14       35.99      0.19 o
   2   5   3        2.15        1.65      0.06 o
   3   5   3        5.65        5.98      0.08 o
   4   5   3       14.33       15.91      0.11 o
   5   5   3       64.69       66.75      0.33 o
   6   5   3        3.38        2.97      0.14 o
   7   5   3        3.61        3.16      0.18 o
   8   5   3        0.01        0.14      0.18 o
  -4   6   3       16.38       17.80      0.29 o
  -3   6   3        0.17        0.34      0.11 o
  -2   6   3        7.69        7.18      0.13 o
  -1   6   3        1.32        1.02      0.09 o
   0   6   3       38.82       40.07      0.26 o
   1   6   3       76.28       76.93      0.29 o
   2   6   3        0.05       -0.05      0.07 o
   3   6   3       20.87       21.62      0.15 o
   4   6   3       10.49       10.17      0.13 o
   5   6   3       23.26       26.44      0.25 o
   6   6   3        1.98        1.32      0.15 o
   7   6   3        2.57        3.36      0.21 o
   8   6   3        0.45        0.61      0.22 o
  -3   7   3        1.09        1.42      0.14 o
  -2   7   3        0.19        0.21      0.12 o
  -1   7   3        0.01        0.03      0.10 o
   0   7   3        2.36        2.51      0.10 o
   1   7   3       15.58       15.24      0.17 o
   2   7   3        0.12        0.28      0.08 o
   3   7   3       14.64       13.45      0.14 o
   4   7   3        0.65        0.30      0.13 o
   5   7   3        0.00        0.06      0.15 o
   6   7   3        0.58        0.46      0.17 o
   7   7   3        0.01        0.13      0.20 o
   8   7   3        1.80        1.19      0.53 o
  -2   8   3        0.04        0.19      0.14 o
  -1   8   3        7.38        7.15      0.18 o
   0   8   3        1.17        0.86      0.11 o
   1   8   3        3.14        2.74      0.13 o
   2   8   3        3.39        2.93      0.12 o
   3   8   3        4.13        4.43      0.12 o
   4   8   3        3.47        2.84      0.19 o
   5   8   3        0.17        0.44      0.18 o
   6   8   3        0.87        1.00      0.19 o
   7   8   3        1.90        1.74      0.24 o
   0   9   3        0.31        0.43      0.14 o
   1   9   3        0.21        0.35      0.14 o
   2   9   3        0.17        0.12      0.13 o
   3   9   3        3.37        3.64      0.13 o
   4   9   3        0.39        0.51      0.21 o
   5   9   3        1.44        1.28      0.22 o
   6   9   3        1.76        2.07      0.28 o
   2  10   3        0.12        0.33      0.19 o
   3  10   3        0.12        0.22      0.17 o
   4  10   3        0.05        0.56      0.30 o
  -4  -8   4        0.00        0.23      0.25 o
  -3  -8   4        1.93        2.17      0.14 o
  -2  -8   4        0.01        0.14      0.14 o
  -1  -8   4        0.26        0.33      0.14 o
   0  -8   4        2.47        3.05      0.15 o
   1  -8   4        0.01        0.75      0.57 o
  -5  -7   4        0.17        0.25      0.22 o
  -4  -7   4        0.03        0.23      0.20 o
  -3  -7   4        0.42        0.59      0.11 o
  -2  -7   4        2.56        2.01      0.12 o
  -1  -7   4        0.09        0.29      0.11 o
   0  -7   4        3.35        3.12      0.13 o
   1  -7   4        9.20        8.96      0.18 o
   2  -7   4        5.90        6.79      0.18 o
   3  -7   4        3.47        3.27      0.36 o
  -6  -6   4        2.82        2.80      0.24 o
  -5  -6   4        0.00        0.16      0.18 o
  -4  -6   4       14.12       14.94      0.16 o
  -3  -6   4        2.27        2.08      0.10 o
  -2  -6   4        8.01        7.82      0.12 o
  -1  -6   4        8.60        6.82      0.12 o
   0  -6   4       25.39       25.04      0.20 o
   1  -6   4       11.44       11.81      0.16 o
   2  -6   4        3.99        4.06      0.13 o
   3  -6   4        0.16        0.26      0.13 o
   4  -6   4        2.44        2.62      0.16 o
  -6  -5   4        2.26        2.31      0.20 o
  -5  -5   4       14.63       15.00      0.27 o
  -4  -5   4        6.38        6.25      0.12 o
  -3  -5   4       52.84       52.16      0.27 o
  -2  -5   4       35.30       32.19      0.17 o
  -1  -5   4        3.71        3.33      0.08 o
   0  -5   4        5.23        4.98      0.10 o
   1  -5   4       29.51       29.14      0.20 o
   2  -5   4       50.30       50.25      0.35 o
   3  -5   4       16.86       17.76      0.19 o
   4  -5   4        3.16        3.49      0.13 o
   5  -5   4       60.82       65.54      2.12 o
  -7  -4   4       11.50       13.19      0.85 o
  -6  -4   4        0.16        0.23      0.18 o
  -5  -4   4        4.25        3.80      0.19 o
  -4  -4   4      101.25      105.73      0.42 o
  -3  -4   4        5.25        6.45      0.10 o
  -2  -4   4      127.31      121.36      0.47 o
  -1  -4   4        6.99        7.04      0.09 o
   0  -4   4       18.07       17.90      0.11 o
   1  -4   4     1127.49     1120.72      4.91 o
   2  -4   4       11.44       11.57      0.11 o
   3  -4   4       13.21       14.02      0.14 o
   4  -4   4        1.51        1.40      0.10 o
   5  -4   4        7.17        8.00      0.24 o
   6  -4   4       85.32       84.03      2.16 o
  -7  -3   4        4.76        5.93      0.39 o
  -6  -3   4        6.80        7.05      0.21 o
  -5  -3   4        0.79        0.62      0.15 o
  -4  -3   4        4.03        3.61      0.09 o
  -3  -3   4      688.31      681.29      2.02 o
  -2  -3   4        5.58        5.77      0.07 o
  -1  -3   4        0.11        0.22      0.04 o
   0  -3   4      162.02      168.55      0.47 o
   1  -3   4       12.41        9.89      0.08 o
   2  -3   4      318.37      299.18      1.02 o
   3  -3   4       85.25       73.92      0.34 o
   4  -3   4       33.34       28.87      0.18 o
   5  -3   4       39.50       38.70      0.56 o
   6  -3   4        7.09        7.54      0.25 o
  -7  -2   4       19.26       22.94      0.92 o
  -6  -2   4        0.43        0.60      0.16 o
  -5  -2   4        6.90        5.23      0.18 o
  -4  -2   4       48.34       47.00      0.20 o
  -3  -2   4      223.03      228.49      0.73 o
  -2  -2   4       20.02       14.93      0.10 o
  -1  -2   4       36.59       35.73      0.15 o
   0  -2   4      732.09      836.70      1.58 o
   1  -2   4      108.17      105.54      0.25 o
   2  -2   4       85.26       78.17      0.23 o
   3  -2   4       74.58       79.03      0.27 o
   4  -2   4        0.65        0.12      0.06 o
   5  -2   4       54.58       47.54      0.39 o
   6  -2   4       15.13       14.53      0.32 o
   7  -2   4        4.61        4.38      0.27 o
  -7  -1   4       20.99       26.88      0.65 o
  -6  -1   4       10.79       10.43      0.26 o
  -5  -1   4       10.21        6.90      0.18 o
  -4  -1   4       43.27       36.55      0.18 o
  -3  -1   4       33.96       27.94      0.17 o
  -2  -1   4       36.70       36.40      0.15 o
  -1  -1   4        0.02        0.38      0.03 o
   0  -1   4      229.69      246.77      0.71 o
   1  -1   4       16.75       11.26      0.06 o
   2  -1   4      206.77      194.74      0.55 o
   3  -1   4       20.84       22.72      0.10 o
   4  -1   4       20.87       16.94      0.13 o
   5  -1   4        0.42        0.22      0.11 o
   6  -1   4        0.93        1.01      0.15 o
   7  -1   4       10.84       11.04      0.26 o
  -7   0   4        1.64        1.54      0.59 o
  -6   0   4        0.24        0.42      0.16 o
  -5   0   4       10.77        9.26      0.20 o
  -4   0   4      168.68      143.58      0.61 o
  -3   0   4        2.60        3.29      0.07 o
  -2   0   4       38.62       34.49      0.13 o
  -1   0   4       84.65       83.45      0.34 o
   0   0   4      156.79      193.25      0.45 o
   1   0   4      306.19      335.05      0.88 o
   2   0   4      122.99      126.64      0.47 o
   3   0   4       36.30       34.08      0.12 o
   4   0   4       22.42       23.00      0.09 o
   5   0   4        6.19        5.55      0.13 o
   6   0   4        1.05        1.38      0.13 o
   7   0   4       39.65       43.62      0.41 o
   8   0   4        4.02        4.37      0.61 o
  -6   1   4        0.30        0.49      0.17 o
  -5   1   4        0.45        0.57      0.13 o
  -4   1   4        3.71        2.87      0.08 o
  -3   1   4        8.79       10.32      0.10 o
  -2   1   4       39.92       41.47      0.20 o
  -1   1   4       21.64       22.61      0.09 o
   0   1   4       71.22       71.28      0.25 o
   1   1   4       77.20       89.62      0.25 o
   2   1   4      120.19      129.86      0.43 o
   3   1   4      272.34      298.63      0.61 o
   4   1   4        0.42        0.34      0.03 o
   5   1   4       10.22        9.92      0.11 o
   6   1   4        6.24        5.93      0.15 o
   7   1   4        7.34        7.49      0.21 o
   8   1   4       10.57       11.00      0.28 o
  -6   2   4        2.21        1.60      0.21 o
  -5   2   4       12.39       12.82      0.24 o
  -4   2   4       11.25       11.70      0.13 o
  -3   2   4       66.93       63.40      0.27 o
  -2   2   4       39.00       45.67      0.19 o
  -1   2   4        2.29        2.24      0.05 o
   0   2   4      122.62      113.37      0.29 o
   1   2   4      319.22      330.69      0.71 o
   2   2   4      117.41      124.13      0.40 o
   3   2   4      324.66      344.70      0.97 o
   4   2   4        4.29        4.62      0.08 o
   5   2   4       31.30       29.34      0.21 o
   6   2   4      123.59      127.50      0.68 o
   7   2   4       21.96       22.30      0.31 o
   8   2   4        4.89        4.64      0.22 o
  -5   3   4        2.32        2.65      0.18 o
  -4   3   4        5.23        5.06      0.11 o
  -3   3   4       12.81       12.04      0.12 o
  -2   3   4      121.58      125.47      0.54 o
  -1   3   4      126.48      130.79      0.38 o
   0   3   4      160.28      178.79      0.42 o
   1   3   4      336.62      377.24      1.54 o
   2   3   4       85.15       99.17      0.31 o
   3   3   4      138.11      154.73      0.38 o
   4   3   4        7.80        8.75      0.10 o
   5   3   4       10.13        9.89      0.11 o
   6   3   4      234.64      245.73      1.34 o
   7   3   4        0.42        0.24      0.10 o
   8   3   4        0.02        0.04      0.18 o
  -5   4   4        0.18        0.33      0.20 o
  -4   4   4        1.68        1.61      0.10 o
  -3   4   4      175.51      175.88      0.98 o
  -2   4   4        5.80        6.26      0.10 o
  -1   4   4       35.07       34.30      0.21 o
   0   4   4       18.16       17.67      0.13 o
   1   4   4        0.01        0.08      0.05 o
   2   4   4     2094.20     2208.31     11.10 o
   3   4   4        1.85        1.94      0.05 o
   4   4   4        4.50        4.54      0.08 o
   5   4   4       31.65       30.89      0.18 o
   6   4   4        0.40        0.65      0.08 o
   7   4   4       64.36       64.16      0.36 o
   8   4   4        0.14        0.06      0.18 o
  -4   5   4        0.05        0.09      0.13 o
  -3   5   4        0.29        0.36      0.09 o
  -2   5   4      178.00      184.69      0.89 o
  -1   5   4        9.21        8.09      0.10 o
   0   5   4       16.22       15.76      0.12 o
   1   5   4       50.96       54.57      0.25 o
   2   5   4       30.22       32.47      0.18 o
   3   5   4       46.95       53.15      0.19 o
   4   5   4       10.30       10.96      0.15 o
   5   5   4       21.12       21.44      0.19 o
   6   5   4       19.27       20.48      0.22 o
   7   5   4        3.48        3.49      0.18 o
   8   5   4        2.04        2.10      0.19 o
  -4   6   4        4.86        5.10      0.18 o
  -3   6   4        8.61        8.89      0.16 o
  -2   6   4       50.35       51.75      0.56 o
  -1   6   4        5.50        5.08      0.11 o
   0   6   4        0.19        0.34      0.08 o
   1   6   4       29.49       30.32      0.21 o
   2   6   4       10.00        9.71      0.11 o
   3   6   4       29.28       30.71      0.17 o
   4   6   4       11.03       10.34      0.18 o
   5   6   4        0.61        0.70      0.12 o
   6   6   4        1.05        0.95      0.14 o
   7   6   4        4.24        5.15      0.20 o
   8   6   4        0.07        0.13      0.21 o
  -3   7   4        1.21        1.89      0.15 o
  -2   7   4        0.25        0.39      0.12 o
  -1   7   4        3.78        3.85      0.13 o
   0   7   4        1.61        1.42      0.10 o
   1   7   4        9.08        8.00      0.13 o
   2   7   4        3.04        3.15      0.10 o
   3   7   4        5.51        5.45      0.11 o
   4   7   4        0.27        0.12      0.14 o
   5   7   4        2.32        2.11      0.15 o
   6   7   4        0.28        0.29      0.16 o
   7   7   4        0.28        0.36      0.21 o
   8   7   4        1.30        0.48      0.37 o
  -2   8   4        0.29        0.27      0.39 o
  -1   8   4        0.92        0.71      0.13 o
   0   8   4        0.63        0.64      0.12 o
   1   8   4        0.57        0.34      0.12 o
   2   8   4        0.95        0.95      0.11 o
   3   8   4        3.17        3.00      0.12 o
   4   8   4        0.13        0.24      0.18 o
   5   8   4        0.00        0.09      0.21 o
   6   8   4        0.47        0.94      0.19 o
   7   8   4        0.00        0.10      0.22 o
   0   9   4        0.00        0.17      0.15 o
   1   9   4        0.00        0.09      0.15 o
   2   9   4        1.66        1.41      0.14 o
   3   9   4        0.10        0.28      0.11 o
   4   9   4        3.26        3.44      0.23 o
   5   9   4        0.55        0.61      0.21 o
   6   9   4        3.62        3.83      0.25 o
   2  10   4        5.33        5.93      0.21 o
   3  10   4        0.08        0.23      0.17 o
   4  10   4        1.35        0.83      0.35 o
  -3  -8   5        1.03        1.35      0.16 o
  -2  -8   5        0.13        0.38      0.16 o
  -1  -8   5        0.38        0.46      0.16 o
   0  -8   5        1.87        1.84      0.50 o
  -4  -7   5        0.01        0.55      0.22 o
  -3  -7   5        0.16        0.20      0.12 o
  -2  -7   5        0.01        0.11      0.12 o
  -1  -7   5        0.93        1.17      0.12 o
   0  -7   5        6.72        6.98      0.16 o
   1  -7   5        2.50        2.57      0.15 o
   2  -7   5        9.11        8.70      0.18 o
  -5  -6   5        0.00        0.13      0.19 o
  -4  -6   5        0.24        0.48      0.11 o
  -3  -6   5       13.99       13.50      0.17 o
  -2  -6   5       17.79       15.06      0.19 o
  -1  -6   5       49.88       48.93      0.31 o
   0  -6   5       18.35       17.98      0.19 o
   1  -6   5        7.52        7.80      0.15 o
   2  -6   5       61.45       68.77      0.47 o
   3  -6   5       20.37       22.16      0.29 o
   4  -6   5        5.03        4.94      0.19 o
  -6  -5   5        1.06        1.72      0.26 o
  -5  -5   5        3.75        4.15      0.21 o
  -4  -5   5       24.69       25.24      0.21 o
  -3  -5   5        0.04        0.06      0.10 o
  -2  -5   5      145.21      140.27      0.67 o
  -1  -5   5       27.41       22.39      0.16 o
   0  -5   5        0.35        0.39      0.08 o
   1  -5   5       26.38       26.66      0.19 o
   2  -5   5        9.23        7.68      0.13 o
   3  -5   5      109.00      118.15      0.87 o
   4  -5   5       35.24       39.48      0.38 o
   5  -5   5        0.38        0.11      0.53 o
  -6  -4   5       30.60       37.72      0.60 o
  -5  -4   5        1.05        1.16      0.18 o
  -4  -4   5        2.35        2.47      0.10 o
  -3  -4   5        1.25        1.04      0.08 o
  -2  -4   5        4.03        3.33      0.09 o
  -1  -4   5       88.84       65.81      0.24 o
   0  -4   5       79.82       78.22      0.42 o
   1  -4   5       19.58       20.26      0.14 o
   2  -4   5       14.94       15.22      0.13 o
   3  -4   5        0.92        0.97      0.09 o
   4  -4   5        1.07        0.73      0.10 o
   5  -4   5        1.93        1.94      0.22 o
  -6  -3   5        0.03        0.25      0.18 o
  -5  -3   5       12.66       13.83      0.26 o
  -4  -3   5       42.77       41.62      0.27 o
  -3  -3   5       67.53       67.54      0.29 o
  -2  -3   5       20.08       16.09      0.12 o
  -1  -3   5        7.51        4.71      0.07 o
   0  -3   5       19.28       15.13      0.10 o
   1  -3   5        3.09        2.13      0.07 o
   2  -3   5      113.22      111.41      0.39 o
   3  -3   5        0.45        0.38      0.07 o
   4  -3   5        3.06        2.72      0.09 o
   5  -3   5        2.15        1.55      0.16 o
   6  -3   5       22.88       23.19      0.43 o
  -6  -2   5        0.03        0.10      0.17 o
  -5  -2   5        2.75        2.12      0.16 o
  -4  -2   5        2.61        3.10      0.09 o
  -3  -2   5        6.77        5.31      0.09 o
  -2  -2   5      256.40      245.40      0.62 o
  -1  -2   5       19.18       18.22      0.09 o
   0  -2   5      142.59      150.02      0.33 o
   1  -2   5        1.39        1.59      0.05 o
   2  -2   5        7.13        6.10      0.07 o
   3  -2   5        9.44        8.56      0.10 o
   4  -2   5        4.43        2.18      0.08 o
   5  -2   5        5.13        5.15      0.17 o
   6  -2   5        1.26        1.44      0.18 o
   7  -2   5        0.58        0.88      0.51 o
  -6  -1   5        4.87        4.70      0.23 o
  -5  -1   5        8.18        7.59      0.21 o
  -4  -1   5       13.06       12.60      0.13 o
  -3  -1   5        7.53        7.39      0.10 o
  -2  -1   5       10.20        8.61      0.08 o
  -1  -1   5        0.01        0.44      0.04 o
   0  -1   5       93.20      106.76      0.20 o
   1  -1   5      117.19      125.05      0.44 o
   2  -1   5       31.30       30.43      0.12 o
   3  -1   5       30.10       28.62      0.13 o
   4  -1   5        4.14        5.74      0.08 o
   5  -1   5       52.35       43.68      0.35 o
   6  -1   5       11.67       11.45      0.24 o
   7  -1   5        0.11        0.30      0.21 o
  -6   0   5       10.04       10.89      0.26 o
  -5   0   5        0.22        0.22      0.15 o
  -4   0   5       96.11       93.60      0.39 o
  -3   0   5       12.91        9.58      0.10 o
  -2   0   5      120.36      114.40      0.29 o
  -1   0   5        2.84        3.32      0.05 o
   0   0   5       53.17       61.47      0.20 o
   1   0   5      587.30      634.79      1.42 o
   2   0   5        3.05        2.95      0.05 o
   3   0   5       77.47       80.24      0.32 o
   4   0   5        3.26        3.03      0.06 o
   5   0   5       41.17       29.44      0.29 o
   6   0   5        0.12        0.18      0.13 o
   7   0   5       13.46       15.16      0.33 o
  -6   1   5        1.32        1.47      0.19 o
  -5   1   5        5.10        4.98      0.19 o
  -4   1   5       10.65        7.45      0.11 o
  -3   1   5        6.44        5.77      0.13 o
  -2   1   5       16.13       13.11      0.09 o
  -1   1   5       60.94       62.42      0.19 o
   0   1   5      333.88      337.63      0.79 o
   1   1   5       81.36       80.91      0.20 o
   2   1   5        9.99       12.44      0.09 o
   3   1   5       34.21       38.77      0.13 o
   4   1   5       91.86       97.73      0.28 o
   5   1   5       11.52       10.41      0.14 o
   6   1   5        0.37        0.78      0.12 o
   7   1   5        5.97        6.70      0.22 o
   8   1   5        9.95       10.48      0.31 o
  -6   2   5        2.99        3.02      0.35 o
  -5   2   5        7.36        7.09      0.21 o
  -4   2   5        0.88        0.71      0.08 o
  -3   2   5        9.12        7.44      0.10 o
  -2   2   5       26.69       26.42      0.15 o
  -1   2   5      157.57      190.03      0.62 o
   0   2   5      158.26      161.15      0.58 o
   1   2   5      185.69      200.46      0.63 o
   2   2   5        7.14        7.00      0.06 o
   3   2   5      493.84      509.44      1.20 o
   4   2   5       76.87       84.55      0.29 o
   5   2   5        6.45        5.84      0.10 o
   6   2   5       26.57       25.25      0.30 o
   7   2   5        0.05        0.22      0.14 o
   8   2   5       19.55       21.09      0.35 o
  -5   3   5        0.81        1.35      0.19 o
  -4   3   5        3.46        2.88      0.11 o
  -3   3   5        7.51        6.17      0.11 o
  -2   3   5       13.31       11.97      0.11 o
  -1   3   5      203.97      218.52      1.01 o
   0   3   5       11.03       13.67      0.09 o
   1   3   5       46.72       47.67      0.16 o
   2   3   5        4.87        3.86      0.06 o
   3   3   5       61.87       69.28      0.15 o
   4   3   5       95.25       97.53      0.45 o
   5   3   5       11.03       11.04      0.12 o
   6   3   5        0.47        0.52      0.09 o
   7   3   5        1.05        0.87      0.13 o
   8   3   5        5.26        5.58      0.21 o
  -5   4   5       13.38       15.49      0.42 o
  -4   4   5        1.09        0.86      0.11 o
  -3   4   5        0.54        0.39      0.09 o
  -2   4   5        5.36        5.29      0.10 o
  -1   4   5        0.95        0.71      0.06 o
   0   4   5       19.09       22.69      0.15 o
   1   4   5        0.69        0.71      0.04 o
   2   4   5        1.84        1.95      0.11 o
   3   4   5        7.54        8.22      0.07 o
   4   4   5        7.28        7.54      0.09 o
   5   4   5        7.84        7.44      0.11 o
   6   4   5       28.10       30.72      0.26 o
   7   4   5        0.03        0.23      0.10 o
   8   4   5        0.03        0.18      0.30 o
  -4   5   5        0.31        0.37      0.12 o
  -3   5   5        1.18        1.26      0.11 o
  -2   5   5       27.27       27.33      0.19 o
  -1   5   5        1.68        1.89      0.09 o
   0   5   5        4.49        3.93      0.08 o
   1   5   5        0.03        0.25      0.06 o
   2   5   5       44.77       48.72      0.21 o
   3   5   5        6.09        4.69      0.08 o
   4   5   5        3.65        3.20      0.10 o
   5   5   5        0.92        0.60      0.10 o
   6   5   5        0.01        0.04      0.12 o
   7   5   5       22.69       23.96      0.32 o
   8   5   5        1.90        2.31      0.23 o
  -4   6   5        0.06        0.70      0.54 o
  -3   6   5        1.07        1.23      0.13 o
  -2   6   5        3.00        3.25      0.13 o
  -1   6   5        3.97        4.30      0.12 o
   0   6   5        0.31        0.37      0.08 o
   1   6   5        1.56        1.42      0.08 o
   2   6   5        9.69        8.66      0.11 o
   3   6   5        8.09        7.49      0.11 o
   4   6   5        6.44        6.88      0.16 o
   5   6   5       12.86       15.24      0.30 o
   6   6   5        0.44        0.72      0.14 o
   7   6   5        1.10        0.64      0.17 o
   8   6   5        0.22        0.13      0.23 o
  -2   7   5        2.30        2.50      0.14 o
  -1   7   5        0.06        0.44      0.11 o
   0   7   5        7.85        7.19      0.14 o
   1   7   5       23.02       21.29      0.17 o
   2   7   5        3.68        3.90      0.10 o
   3   7   5        0.07        0.03      0.09 o
   4   7   5        0.68        0.88      0.15 o
   5   7   5        7.92        6.67      0.18 o
   6   7   5       10.25        9.30      0.26 o
   7   7   5        0.88        0.80      0.20 o
   8   7   5        0.92        1.14      0.24 o
  -2   8   5        0.01       -0.27      0.89 o
  -1   8   5        0.51        0.71      0.13 o
   0   8   5        0.03        0.15      0.12 o
   1   8   5       12.91       13.33      0.18 o
   2   8   5        8.45        7.83      0.15 o
   3   8   5        0.21        0.52      0.10 o
   4   8   5        3.63        3.55      0.20 o
   5   8   5        0.32        0.36      0.19 o
   6   8   5        5.80        6.89      0.27 o
   7   8   5        0.41        0.41      0.22 o
   0   9   5        0.27        0.58      0.15 o
   1   9   5        0.00        0.19      0.14 o
   2   9   5        5.19        5.51      0.16 o
   3   9   5        0.09        0.30      0.12 o
   4   9   5        3.36        3.41      0.26 o
   5   9   5        0.15        0.42      0.23 o
   6   9   5        0.13        0.57      0.25 o
   2  10   5        0.50        0.48      0.21 o
   3  10   5        0.94        0.78      0.16 o
   4  10   5        0.15        0.30      0.37 o
  -4  -7   6        9.32        8.92      0.58 o
  -3  -7   6        0.84        1.32      0.14 o
  -2  -7   6        8.69        9.76      0.18 o
  -1  -7   6        0.39        0.37      0.13 o
   0  -7   6        1.59        2.34      0.14 o
   1  -7   6        3.32        2.98      0.15 o
   2  -7   6       10.04        8.77      0.68 o
  -5  -6   6        1.04        0.92      0.34 o
  -4  -6   6       20.99       24.49      0.24 o
  -3  -6   6        0.01        0.14      0.11 o
  -2  -6   6        6.22        5.99      0.14 o
  -1  -6   6        0.81        0.94      0.11 o
   0  -6   6        3.07        2.75      0.12 o
   1  -6   6        5.90        6.42      0.15 o
   2  -6   6        0.07        0.05      0.13 o
   3  -6   6        0.38        0.42      0.14 o
  -5  -5   6        1.13        1.43      0.20 o
  -4  -5   6        0.08        0.27      0.10 o
  -3  -5   6        0.09        0.17      0.10 o
  -2  -5   6        3.36        3.43      0.11 o
  -1  -5   6        2.82        2.13      0.10 o
   0  -5   6        0.79        1.12      0.10 o
   1  -5   6        3.61        3.25      0.12 o
   2  -5   6       20.99       20.40      0.19 o
   3  -5   6       15.33       17.18      0.20 o
   4  -5   6        3.51        3.73      0.14 o
  -6  -4   6        2.71        2.11      0.80 o
  -5  -4   6        4.84        4.76      0.24 o
  -4  -4   6        0.19        0.23      0.09 o
  -3  -4   6       28.78       28.57      0.19 o
  -2  -4   6        4.87        4.04      0.10 o
  -1  -4   6       14.51       14.43      0.13 o
   0  -4   6        9.03        6.33      0.11 o
   1  -4   6       47.16       47.30      0.23 o
   2  -4   6       21.08       21.32      0.16 o
   3  -4   6        6.55        6.49      0.12 o
   4  -4   6        0.13        0.22      0.11 o
   5  -4   6        5.60        5.91      0.26 o
  -6  -3   6        5.21        5.75      0.25 o
  -5  -3   6        2.03        2.01      0.21 o
  -4  -3   6       23.51       24.21      0.24 o
  -3  -3   6        8.77        8.45      0.12 o
  -2  -3   6       95.53       93.06      0.49 o
  -1  -3   6       68.01       60.58      0.25 o
   0  -3   6       12.90       10.45      0.10 o
   1  -3   6       10.18        9.62      0.11 o
   2  -3   6       42.61       43.32      0.19 o
   3  -3   6       65.00       65.41      0.30 o
   4  -3   6       20.08       22.14      0.17 o
   5  -3   6        4.05        4.37      0.21 o
   6  -3   6       74.76       84.46      1.44 o
  -6  -2   6       17.84       18.67      0.33 o
  -5  -2   6        0.55        0.47      0.16 o
  -4  -2   6       10.11        9.19      0.14 o
  -3  -2   6      166.01      170.26      0.73 o
  -2  -2   6        5.75        7.07      0.09 o
  -1  -2   6      170.50      159.94      0.62 o
   0  -2   6       13.65       15.87      0.10 o
   1  -2   6       25.01       23.06      0.12 o
   2  -2   6     1392.24     1338.52      2.87 o
   3  -2   6        9.70        9.26      0.11 o
   4  -2   6       12.80       13.49      0.13 o
   5  -2   6        2.66        2.37      0.17 o
   6  -2   6        6.00        6.43      0.25 o
  -6  -1   6        4.39        4.57      0.24 o
  -5  -1   6        5.87        5.79      0.21 o
  -4  -1   6        0.68        0.51      0.08 o
  -3  -1   6        5.53        5.02      0.10 o
  -2  -1   6      769.55      755.12      2.26 o
  -1  -1   6        9.98       10.51      0.08 o
   0  -1   6        0.44        1.61      0.05 o
   1  -1   6      156.11      152.56      0.62 o
   2  -1   6       11.91        8.60      0.08 o
   3  -1   6      264.45      247.34      0.72 o
   4  -1   6       65.42       56.77      0.26 o
   5  -1   6       29.20       25.75      0.28 o
   6  -1   6       30.92       30.48      0.50 o
   7  -1   6        5.31        5.72      0.27 o
  -6   0   6       19.51       22.21      0.40 o
  -5   0   6        0.26        0.44      0.16 o
  -4   0   6        9.13        7.64      0.12 o
  -3   0   6       39.42       37.72      0.25 o
  -2   0   6      209.93      213.02      0.73 o
  -1   0   6       12.95        9.78      0.08 o
   0   0   6       20.25       20.79      0.10 o
   1   0   6      484.07      529.41      1.08 o
   2   0   6       63.41       63.49      0.21 o
   3   0   6       67.42       65.44      0.24 o
   4   0   6       46.90       47.75      0.17 o
   5   0   6        0.14        0.10      0.11 o
   6   0   6       30.10       26.84      0.30 o
   7   0   6        9.00        8.95      0.26 o
  -6   1   6       20.08       24.30      0.54 o
  -5   1   6        8.20        8.41      0.23 o
  -4   1   6        7.43        5.47      0.11 o
  -3   1   6       29.31       25.85      0.16 o
  -2   1   6       16.61       15.04      0.14 o
  -1   1   6       34.64       35.73      0.17 o
   0   1   6        0.44        0.62      0.04 o
   1   1   6       91.35      103.58      0.30 o
   2   1   6       10.74        9.05      0.07 o
   3   1   6       86.80       78.76      0.30 o
   4   1   6        6.02        5.95      0.07 o
   5   1   6       10.55        8.55      0.17 o
   6   1   6        0.29        0.24      0.13 o
   7   1   6        0.09        0.14      0.16 o
   8   1   6        5.47        5.27      0.25 o
  -5   2   6        0.50        0.50      0.17 o
  -4   2   6        6.74        6.26      0.12 o
  -3   2   6       93.15       84.90      0.40 o
  -2   2   6        3.57        3.55      0.08 o
  -1   2   6       17.02       16.80      0.10 o
   0   2   6       21.79       22.44      0.14 o
   1   2   6       38.86       42.28      0.18 o
   2   2   6       75.62       83.41      0.41 o
   3   2   6       27.00       28.24      0.24 o
   4   2   6        7.91        7.61      0.06 o
   5   2   6        5.53        5.85      0.12 o
   6   2   6        3.00        3.08      0.14 o
   7   2   6        0.15        0.10      0.15 o
   8   2   6       18.83       20.61      0.33 o
  -5   3   6        0.13        0.19      0.19 o
  -4   3   6        0.03        0.22      0.10 o
  -3   3   6        2.90        2.14      0.10 o
  -2   3   6        1.57        1.62      0.07 o
  -1   3   6        9.70        9.20      0.09 o
   0   3   6        7.61        6.90      0.07 o
   1   3   6       13.55       14.08      0.09 o
   2   3   6       27.37       31.14      0.14 o
   3   3   6       11.62       11.44      0.08 o
   4   3   6       67.46       72.09      0.22 o
   5   3   6        0.12        0.18      0.08 o
   6   3   6        7.91        6.60      0.15 o
   7   3   6        1.10        1.41      0.15 o
   8   3   6        3.95        4.84      0.23 o
  -4   4   6        4.66        4.81      0.14 o
  -3   4   6        3.55        3.70      0.12 o
  -2   4   6       19.88       20.47      0.18 o
  -1   4   6        9.83        9.79      0.11 o
   0   4   6        0.03        0.18      0.06 o
   1   4   6       11.57       10.44      0.09 o
   2   4   6       67.83       73.41      0.28 o
   3   4   6       16.12       17.19      0.11 o
   4   4   6       59.70       61.92      0.27 o
   5   4   6        4.00        4.08      0.12 o
   6   4   6       17.24       16.49      0.21 o
   7   4   6       39.50       41.17      0.52 o
   8   4   6        5.60        5.96      0.22 o
  -4   5   6        0.69        0.66      0.14 o
  -3   5   6        0.56        0.85      0.12 o
  -2   5   6        9.71        9.12      0.15 o
  -1   5   6       22.04       21.05      0.16 o
   0   5   6       23.46       25.00      0.16 o
   1   5   6       20.09       21.37      0.14 o
   2   5   6       86.06       88.37      0.47 o
   3   5   6       33.27       32.03      0.19 o
   4   5   6       14.38       13.53      0.20 o
   5   5   6        2.70        2.79      0.13 o
   6   5   6        1.46        1.08      0.13 o
   7   5   6       67.70       72.23      0.68 o
   8   5   6        0.67        0.45      0.20 o
  -3   6   6        0.44        0.53      0.13 o
  -2   6   6       55.42       54.85      0.50 o
  -1   6   6        4.53        4.14      0.12 o
   0   6   6        2.26        2.31      0.10 o
   1   6   6        0.52        0.23      0.08 o
   2   6   6        0.26        0.49      0.08 o
   3   6   6      284.74      300.44      1.15 o
   4   6   6        1.15        0.60      0.13 o
   5   6   6        0.00        0.24      0.12 o
   6   6   6        4.21        3.54      0.17 o
   7   6   6        0.30        0.76      0.18 o
   8   6   6       13.93       12.62      0.30 o
  -2   7   6        0.76        0.79      0.13 o
  -1   7   6       49.79       53.01      0.53 o
   0   7   6        1.94        1.74      0.11 o
   1   7   6        4.75        3.93      0.11 o
   2   7   6        6.70        6.86      0.12 o
   3   7   6        9.89       10.50      0.14 o
   4   7   6       11.88       12.02      0.23 o
   5   7   6        0.48        0.39      0.15 o
   6   7   6        2.95        2.59      0.17 o
   7   7   6        2.79        3.44      0.22 o
   8   7   6        1.14        1.64      0.46 o
  -1   8   6       11.73       11.88      0.20 o
   0   8   6        1.98        1.92      0.13 o
   1   8   6        0.30        0.36      0.11 o
   2   8   6        3.93        4.14      0.12 o
   3   8   6        1.43        1.15      0.11 o
   4   8   6        5.34        4.85      0.22 o
   5   8   6        1.57        1.75      0.18 o
   6   8   6        0.02        0.37      0.21 o
   7   8   6        0.17        0.37      0.23 o
   0   9   6        1.12        1.67      0.36 o
   1   9   6        0.50        0.70      0.14 o
   2   9   6        1.48        1.26      0.13 o
   3   9   6        0.12        0.20      0.12 o
   4   9   6        1.16        1.43      0.22 o
   5   9   6        0.01        0.24      0.24 o
   6   9   6        0.50        0.91      0.24 o
   2  10   6        0.05        0.74      0.61 o
   3  10   6        0.17        0.17      0.17 o
   4  10   6        0.64        0.52      0.46 o
  -2  -7   7        6.80        7.52      0.27 o
  -1  -7   7       10.49       10.38      0.45 o
   0  -7   7        0.00        0.27      0.37 o
   1  -7   7        4.90        4.79      0.95 o
  -4  -6   7        5.32        5.69      0.41 o
  -3  -6   7       14.64       15.41      0.21 o
  -2  -6   7        2.46        2.76      0.14 o
  -1  -6   7        0.00        0.11      0.12 o
   0  -6   7        0.64        0.86      0.12 o
   1  -6   7        6.08        5.99      0.16 o
   2  -6   7       12.81       13.33      0.24 o
  -5  -5   7        3.92        4.36      0.43 o
  -4  -5   7        1.82        1.59      0.12 o
  -3  -5   7        0.14        0.25      0.11 o
  -2  -5   7        0.31        0.43      0.10 o
  -1  -5   7        0.56        0.68      0.10 o
   0  -5   7        5.42        5.64      0.13 o
   1  -5   7        9.38       10.60      0.16 o
   2  -5   7        4.27        4.43      0.14 o
   3  -5   7       11.46       11.55      0.19 o
   4  -5   7        8.03        7.76      0.19 o
  -5  -4   7       10.08       10.44      0.29 o
  -4  -4   7        0.01        0.07      0.11 o
  -3  -4   7        0.08        0.32      0.09 o
  -2  -4   7       28.57       28.43      0.21 o
  -1  -4   7       27.27       20.52      0.18 o
   0  -4   7      101.98       95.74      0.59 o
   1  -4   7       29.96       30.80      0.24 o
   2  -4   7       14.98       15.11      0.17 o
   3  -4   7      103.07      113.19      0.79 o
   4  -4   7       25.82       29.92      0.27 o
   5  -4   7        7.34        7.43      0.31 o
  -5  -3   7        1.60        2.78      0.22 o
  -4  -3   7        4.00        4.18      0.12 o
  -3  -3   7       38.96       41.59      0.24 o
  -2  -3   7        0.00        0.10      0.08 o
  -1  -3   7      224.83      209.95      0.73 o
   0  -3   7       36.13       29.44      0.18 o
   1  -3   7        0.00        0.07      0.07 o
   2  -3   7       39.20       39.26      0.27 o
   3  -3   7       14.00       12.35      0.14 o
   4  -3   7      124.57      131.94      0.66 o
   5  -3   7       38.67       42.74      0.63 o
  -5  -2   7       40.35       47.60      0.78 o
  -4  -2   7        0.83        1.25      0.10 o
  -3  -2   7        1.64        1.52      0.10 o
  -2  -2   7        2.58        2.26      0.08 o
  -1  -2   7        3.53        3.07      0.08 o
   0  -2   7       86.15       60.03      0.25 o
   1  -2   7       76.96       74.87      0.24 o
   2  -2   7       21.86       22.33      0.14 o
   3  -2   7       16.00       16.81      0.14 o
   4  -2   7        0.77        0.89      0.08 o
   5  -2   7        1.81        1.41      0.17 o
   6  -2   7        0.47        0.40      0.18 o
  -5  -1   7        0.26        0.34      0.18 o
  -4  -1   7       11.18       12.20      0.15 o
  -3  -1   7       40.72       40.02      0.23 o
  -2  -1   7       67.22       65.79      0.39 o
  -1  -1   7       15.71       12.28      0.11 o
   0  -1   7       10.50        7.33      0.08 o
   1  -1   7       12.23        9.40      0.09 o
   2  -1   7        0.07        0.24      0.07 o
   3  -1   7       78.54       77.53      0.39 o
   4  -1   7        0.32        0.30      0.07 o
   5  -1   7        1.68        1.59      0.16 o
   6  -1   7        0.85        0.81      0.17 o
   7  -1   7       20.54       20.96      0.45 o
  -5   0   7        0.19        0.13      0.20 o
  -4   0   7        1.60        1.20      0.10 o
  -3   0   7        1.34        1.41      0.09 o
  -2   0   7        2.49        1.83      0.08 o
  -1   0   7      169.65      168.14      0.60 o
   0   0   7       12.69       12.26      0.09 o
   1   0   7       68.82       72.20      0.23 o
   2   0   7        0.05        0.08      0.05 o
   3   0   7        0.34        0.46      0.07 o
   4   0   7        2.56        2.32      0.07 o
   5   0   7        4.69        3.17      0.14 o
   6   0   7        1.19        1.31      0.15 o
   7   0   7        1.01        1.12      0.19 o
  -5   1   7        3.33        3.52      0.22 o
  -4   1   7        5.20        5.46      0.12 o
  -3   1   7        9.48        8.97      0.13 o
  -2   1   7        6.43        6.15      0.10 o
  -1   1   7        3.85        3.52      0.08 o
   0   1   7        0.54        0.76      0.05 o
   1   1   7       51.33       56.55      0.23 o
   2   1   7       52.99       55.34      0.17 o
   3   1   7       12.38       11.64      0.09 o
   4   1   7       12.86       11.59      0.10 o
   5   1   7        0.02        0.06      0.11 o
   6   1   7       26.17       23.47      0.26 o
   7   1   7        7.05        6.05      0.21 o
   8   1   7        0.00        0.19      0.52 o
  -5   2   7        5.69        6.53      0.24 o
  -4   2   7        0.32        0.28      0.10 o
  -3   2   7       47.48       47.01      0.29 o
  -2   2   7        6.95        5.54      0.09 o
  -1   2   7       35.30       34.05      0.23 o
   0   2   7        0.18        0.35      0.05 o
   1   2   7       33.62       38.67      0.16 o
   2   2   7      147.13      154.72      0.53 o
   3   2   7        4.61        3.84      0.07 o
   4   2   7       22.50       24.49      0.12 o
   5   2   7        0.26        0.42      0.10 o
   6   2   7       20.23       18.00      0.25 o
   7   2   7        0.01        0.16      0.16 o
   8   2   7        7.06        8.66      0.30 o
  -5   3   7        0.46        0.83      0.54 o
  -4   3   7        1.37        1.31      0.11 o
  -3   3   7        9.98        7.91      0.13 o
  -2   3   7        1.31        1.31      0.08 o
  -1   3   7        0.71        0.64      0.06 o
   0   3   7        8.08        6.57      0.08 o
   1   3   7       40.28       39.32      0.18 o
   2   3   7       36.94       37.97      0.17 o
   3   3   7        3.69        2.81      0.06 o
   4   3   7       25.61       25.57      0.13 o
   5   3   7        8.88        8.34      0.15 o
   6   3   7        0.67        0.62      0.12 o
   7   3   7        0.09        0.10      0.16 o
   8   3   7        1.97        2.11      0.21 o
  -4   4   7        1.75        1.73      0.13 o
  -3   4   7        1.25        1.02      0.11 o
  -2   4   7        6.90        6.03      0.12 o
  -1   4   7        7.98        6.02      0.11 o
   0   4   7       50.83       55.89      0.26 o
   1   4   7        9.76        9.15      0.10 o
   2   4   7       28.80       29.05      0.17 o
   3   4   7        0.08        0.09      0.06 o
   4   4   7       68.44       69.43      0.28 o
   5   4   7       26.03       22.63      0.31 o
   6   4   7        0.43        0.45      0.12 o
   7   4   7        3.69        3.02      0.18 o
   8   4   7        0.27        0.39      0.20 o
  -4   5   7        1.01        1.21      0.26 o
  -3   5   7        1.75        1.39      0.12 o
  -2   5   7        2.52        1.98      0.12 o
  -1   5   7        4.09        3.98      0.11 o
   0   5   7       38.35       40.19      0.32 o
   1   5   7        8.39        8.46      0.11 o
   2   5   7        7.22        6.44      0.09 o
   3   5   7        0.00        0.07      0.07 o
   4   5   7        9.33        9.24      0.16 o
   5   5   7       14.16       13.67      0.20 o
   6   5   7        0.78        0.74      0.14 o
   7   5   7        0.47        0.91      0.17 o
   8   5   7        0.51        0.30      0.19 o
  -3   6   7        0.98        0.72      0.14 o
  -2   6   7        0.88        1.00      0.13 o
  -1   6   7        2.06        2.17      0.11 o
   0   6   7        0.01        0.28      0.09 o
   1   6   7        3.80        3.64      0.10 o
   2   6   7        0.00        0.17      0.08 o
   3   6   7        0.92        1.61      0.10 o
   4   6   7        1.67        1.71      0.13 o
   5   6   7        0.03        0.30      0.12 o
   6   6   7        0.82        1.03      0.15 o
   7   6   7       10.58       12.28      0.27 o
   8   6   7        0.03        0.33      0.23 o
  -2   7   7        0.04        0.26      0.14 o
  -1   7   7        6.95        7.21      0.16 o
   0   7   7        0.00        0.23      0.11 o
   1   7   7        0.25        0.43      0.10 o
   2   7   7        0.13        0.28      0.09 o
   3   7   7       13.03       14.29      0.15 o
   4   7   7        0.85        0.68      0.16 o
   5   7   7        1.06        0.60      0.15 o
   6   7   7        0.04        0.19      0.16 o
   7   7   7        0.43        0.35      0.21 o
   8   7   7        6.07        6.33      0.47 o
  -1   8   7        0.99        1.36      0.31 o
   0   8   7        0.80        1.28      0.13 o
   1   8   7        0.24        0.38      0.11 o
   2   8   7        0.01        0.15      0.11 o
   3   8   7        2.94        2.72      0.12 o
   4   8   7        2.78        2.52      0.19 o
   5   8   7        1.71        1.85      0.18 o
   6   8   7        3.14        3.91      0.21 o
   7   8   7        0.22        0.46      0.41 o
   1   9   7        1.74        1.69      0.15 o
   2   9   7        3.93        3.36      0.15 o
   3   9   7        0.38        0.58      0.12 o
   4   9   7        0.18        0.64      0.20 o
   5   9   7        0.09        0.32      0.20 o
   6   9   7        2.50        1.89      0.35 o
   4  10   7        0.09        0.12      0.39 o
  -3  -6   8        3.63        4.42      0.21 o
  -2  -6   8       14.04       15.75      0.23 o
  -1  -6   8        3.58        4.23      0.16 o
   0  -6   8        0.42        0.70      0.14 o
   1  -6   8       31.34       34.05      0.31 o
  -4  -5   8        0.01        0.03      0.17 o
  -3  -5   8       20.09       21.38      0.24 o
  -2  -5   8        1.67        1.79      0.13 o
  -1  -5   8       11.98       13.08      0.23 o
   0  -5   8        1.71        1.50      0.12 o
   1  -5   8        2.06        2.86      0.13 o
   2  -5   8        5.44        5.08      0.15 o
   3  -5   8       18.41       19.75      0.24 o
  -4  -4   8        2.32        2.15      0.13 o
  -3  -4   8       37.43       43.64      0.51 o
  -2  -4   8        0.00        0.15      0.10 o
  -1  -4   8       10.01        9.68      0.15 o
   0  -4   8        2.59        2.46      0.11 o
   1  -4   8        6.69        5.72      0.13 o
   2  -4   8        8.83        8.86      0.16 o
   3  -4   8        0.11        0.22      0.12 o
   4  -4   8        0.49        0.57      0.12 o
  -5  -3   8        1.07        0.83      0.34 o
  -4  -3   8        1.20        1.30      0.12 o
  -3  -3   8        0.53        0.41      0.10 o
  -2  -3   8        0.32        0.20      0.10 o
  -1  -3   8        5.79        5.34      0.12 o
   0  -3   8        2.96        2.19      0.11 o
   1  -3   8        1.94        1.82      0.09 o
   2  -3   8        3.48        3.11      0.10 o
   3  -3   8       21.13       21.00      0.18 o
   4  -3   8       19.58       21.27      0.19 o
   5  -3   8        2.68        2.77      0.21 o
  -5  -2   8        3.33        2.87      0.26 o
  -4  -2   8        5.92        6.09      0.14 o
  -3  -2   8        0.70        0.80      0.10 o
  -2  -2   8       33.63       34.06      0.21 o
  -1  -2   8        3.93        3.30      0.10 o
   0  -2   8       12.45       13.25      0.13 o
   1  -2   8        7.71        5.30      0.09 o
   2  -2   8       44.56       45.02      0.27 o
   3  -2   8       18.94       17.61      0.16 o
   4  -2   8        8.40        8.53      0.13 o
   5  -2   8        0.04        0.17      0.19 o
   6  -2   8        6.64        6.55      0.25 o
  -5  -1   8        5.65        6.13      0.25 o
  -4  -1   8        1.25        1.30      0.11 o
  -3  -1   8       20.95       20.67      0.17 o
  -2  -1   8        8.25        8.14      0.12 o
  -1  -1   8       80.90       78.30      0.34 o
   0  -1   8       61.12       54.94      0.24 o
   1  -1   8       14.43       12.67      0.11 o
   2  -1   8       15.28       14.85      0.13 o
   3  -1   8       34.50       34.96      0.19 o
   4  -1   8       45.05       45.70      0.24 o
   5  -1   8       15.85       16.62      0.27 o
   6  -1   8        3.85        4.15      0.20 o
   7  -1   8       59.28       61.73      1.36 o
  -5   0   8       14.55       15.33      0.33 o
  -4   0   8        0.37        0.39      0.10 o
  -3   0   8        8.19        7.38      0.12 o
  -2   0   8      133.44      136.97      0.62 o
  -1   0   8        1.82        2.28      0.08 o
   0   0   8       93.34       87.87      0.39 o
   1   0   8        3.86        4.99      0.08 o
   2   0   8       17.14       16.64      0.12 o
   3   0   8      807.66      798.31      3.07 o
   4   0   8        3.39        3.25      0.09 o
   5   0   8        4.89        5.49      0.17 o
   6   0   8        1.13        1.21      0.17 o
   7   0   8        4.03        4.69      0.24 o
  -5   1   8        2.42        1.91      0.35 o
  -4   1   8        2.64        2.88      0.12 o
  -3   1   8        0.06        0.07      0.10 o
  -2   1   8        1.03        0.89      0.09 o
  -1   1   8      421.81      427.10      1.49 o
   0   1   8        3.24        3.20      0.07 o
   1   1   8        1.98        2.48      0.07 o
   2   1   8       47.65       48.15      0.19 o
   3   1   8       17.12       15.27      0.12 o
   4   1   8      122.40      122.21      0.56 o
   5   1   8       17.65       15.13      0.24 o
   6   1   8       12.94       11.65      0.23 o
   7   1   8       11.25       12.01      0.28 o
  -4   2   8        0.14        0.23      0.12 o
  -3   2   8        7.16        5.69      0.13 o
  -2   2   8       14.86       14.10      0.20 o
  -1   2   8      110.79      115.20      0.57 o
   0   2   8        9.69        9.71      0.11 o
   1   2   8        4.06        4.43      0.08 o
   2   2   8      127.21      132.36      0.50 o
   3   2   8       15.73       17.19      0.12 o
   4   2   8       36.75       36.16      0.21 o
   5   2   8       11.25        9.99      0.18 o
   6   2   8        0.02        0.17      0.15 o
   7   2   8        8.22        7.53      0.24 o
   8   2   8        2.85        2.53      0.41 o
  -4   3   8        3.54        3.95      0.15 o
  -3   3   8        3.47        2.83      0.12 o
  -2   3   8       11.28       10.23      0.14 o
  -1   3   8        2.96        2.96      0.09 o
   0   3   8       21.16       22.33      0.17 o
   1   3   8        0.54        0.44      0.06 o
   2   3   8       20.61       22.85      0.15 o
   3   3   8        2.18        2.37      0.08 o
   4   3   8       18.42       16.88      0.12 o
   5   3   8        0.63        0.37      0.11 o
   6   3   8        3.13        2.92      0.15 o
   7   3   8        0.20        0.49      0.18 o
   8   3   8        0.07        0.25      0.22 o
  -4   4   8        0.74        0.83      0.16 o
  -3   4   8        1.92        1.95      0.13 o
  -2   4   8       29.68       29.78      0.25 o
  -1   4   8        1.78        1.78      0.10 o
   0   4   8        4.16        3.79      0.09 o
   1   4   8        2.69        2.57      0.08 o
   2   4   8        3.89        3.44      0.08 o
   3   4   8       11.27       12.32      0.12 o
   4   4   8        4.06        4.29      0.12 o
   5   4   8        0.36        0.79      0.12 o
   6   4   8        0.67        0.84      0.14 o
   7   4   8        0.88        1.04      0.17 o
   8   4   8        0.00        0.35      0.22 o
  -3   5   8        0.05        0.26      0.14 o
  -2   5   8        1.37        1.10      0.12 o
  -1   5   8        0.00        0.16      0.11 o
   0   5   8        1.55        1.39      0.10 o
   1   5   8        1.32        1.19      0.08 o
   2   5   8        1.48        1.64      0.08 o
   3   5   8        6.05        6.39      0.10 o
   4   5   8        0.22        0.23      0.11 o
   5   5   8       14.64       13.89      0.23 o
   6   5   8        0.20        0.17      0.14 o
   7   5   8        4.06        3.56      0.20 o
   8   5   8        0.07        0.17      0.21 o
  -2   6   8        0.53        0.56      0.13 o
  -1   6   8        3.63        4.07      0.14 o
   0   6   8        1.74        1.61      0.11 o
   1   6   8        0.68        0.53      0.09 o
   2   6   8        0.09        0.25      0.09 o
   3   6   8       16.15       17.31      0.16 o
   4   6   8        1.55        1.53      0.14 o
   5   6   8        9.26        9.01      0.21 o
   6   6   8        1.97        1.99      0.17 o
   7   6   8        6.68        6.48      0.24 o
   8   6   8        9.49        8.85      0.31 o
  -1   7   8        4.21        4.43      0.17 o
   0   7   8        2.28        1.78      0.13 o
   1   7   8        3.80        4.08      0.13 o
   2   7   8        2.59        2.25      0.11 o
   3   7   8       23.12       20.74      0.19 o
   4   7   8       11.00        9.39      0.21 o
   5   7   8        1.11        0.64      0.17 o
   6   7   8        0.77        0.74      0.18 o
   7   7   8        0.19        0.36      0.22 o
   0   8   8        1.99        2.00      0.15 o
   1   8   8        0.02        0.36      0.13 o
   2   8   8        0.02        0.32      0.12 o
   3   8   8        0.33        0.61      0.11 o
   4   8   8       41.69       41.53      0.52 o
   5   8   8        0.50        0.46      0.18 o
   6   8   8        0.12        0.29      0.20 o
   7   8   8        0.50        0.65      0.55 o
   1   9   8        0.42        0.55      0.79 o
   2   9   8        1.04        0.96      0.14 o
   3   9   8        0.85        1.06      0.13 o
   4   9   8        2.29        3.36      0.22 o
   5   9   8        2.57        2.86      0.22 o
   6   9   8        0.02       -0.08      0.32 o
  -3  -5   9        0.24        0.50      0.31 o
  -2  -5   9        1.10        0.72      0.14 o
  -1  -5   9        8.66        8.82      0.18 o
   0  -5   9       13.65       14.22      0.20 o
   1  -5   9        0.00        0.23      0.15 o
   2  -5   9        5.87        6.13      0.17 o
  -3  -4   9       10.24       10.75      0.19 o
  -2  -4   9       19.51       21.00      0.25 o
  -1  -4   9        3.62        3.64      0.14 o
   0  -4   9        0.15        0.26      0.11 o
   1  -4   9        1.08        1.43      0.12 o
   2  -4   9        9.66        9.43      0.17 o
   3  -4   9       14.55       15.41      0.21 o
   4  -4   9        0.67        0.57      0.14 o
  -4  -3   9        4.61        5.03      0.17 o
  -3  -3   9        2.27        2.46      0.14 o
  -2  -3   9        0.39        0.41      0.11 o
  -1  -3   9        1.10        1.23      0.11 o
   0  -3   9        1.13        1.27      0.11 o
   1  -3   9        7.75        7.44      0.13 o
   2  -3   9        9.72       11.14      0.16 o
   3  -3   9        4.94        5.64      0.14 o
   4  -3   9       11.38       11.49      0.17 o
   5  -3   9        7.58        7.53      0.31 o
  -4  -2   9       12.30       13.30      0.19 o
  -3  -2   9        0.00        0.06      0.12 o
  -2  -2   9        0.21        0.48      0.10 o
  -1  -2   9       30.94       31.21      0.24 o
   0  -2   9       29.00       22.58      0.18 o
   1  -2   9       85.46       79.97      0.40 o
   2  -2   9       26.45       27.55      0.19 o
   3  -2   9       11.13       10.87      0.14 o
   4  -2   9       88.27       95.70      0.58 o
   5  -2   9       23.08       26.62      0.38 o
   6  -2   9        4.69        3.96      0.45 o
  -4  -1   9        2.03        2.71      0.14 o
  -3  -1   9        1.84        1.93      0.12 o
  -2  -1   9       31.75       34.11      0.22 o
  -1  -1   9        0.09        0.18      0.08 o
   0  -1   9      167.16      156.47      0.81 o
   1  -1   9       31.21       26.25      0.18 o
   2  -1   9        0.56        0.67      0.08 o
   3  -1   9       19.33       18.87      0.16 o
   4  -1   9        8.48        7.99      0.12 o
   5  -1   9       75.56       80.50      0.92 o
   6  -1   9       22.01       23.32      0.50 o
  -4   0   9       29.33       35.13      0.36 o
  -3   0   9        1.15        1.31      0.11 o
  -2   0   9        0.09        0.24      0.09 o
  -1   0   9        3.60        3.24      0.10 o
   0   0   9        1.60        1.47      0.08 o
   1   0   9       45.78       35.90      0.20 o
   2   0   9       35.82       34.06      0.17 o
   3   0   9       14.73       14.38      0.14 o
   4   0   9       12.46       12.16      0.14 o
   5   0   9        0.29        0.43      0.16 o
   6   0   9        0.60        0.50      0.20 o
   7   0   9        0.08        0.62      0.38 o
  -4   1   9        0.29        0.37      0.13 o
  -3   1   9        5.97        6.98      0.14 o
  -2   1   9       18.90       18.11      0.20 o
  -1   1   9       43.35       41.88      0.27 o
   0   1   9        1.60        1.36      0.08 o
   1   1   9        5.19        4.02      0.08 o
   2   1   9        3.82        3.54      0.08 o
   3   1   9        1.35        1.42      0.09 o
   4   1   9       33.89       32.80      0.24 o
   5   1   9        0.35        0.29      0.14 o
   6   1   9        0.33        0.29      0.16 o
   7   1   9        0.03        0.05      0.22 o
  -4   2   9        0.40        0.20      0.14 o
  -3   2   9        0.23        0.23      0.12 o
  -2   2   9        0.46        0.50      0.10 o
  -1   2   9        0.20        0.52      0.10 o
   0   2   9       63.67       63.80      0.40 o
   1   2   9        3.63        3.32      0.08 o
   2   2   9        9.48        9.50      0.11 o
   3   2   9        0.46        0.41      0.07 o
   4   2   9        1.23        1.02      0.08 o
   5   2   9        0.23        0.34      0.13 o
   6   2   9        2.84        2.95      0.18 o
   7   2   9        0.00        0.29      0.20 o
  -4   3   9        2.25        2.18      0.18 o
  -3   3   9        1.33        1.53      0.13 o
  -2   3   9        4.01        3.97      0.13 o
  -1   3   9        3.51        3.52      0.11 o
   0   3   9        0.89        0.98      0.09 o
   1   3   9        0.56        0.76      0.07 o
   2   3   9       16.16       16.85      0.14 o
   3   3   9       14.37       14.04      0.13 o
   4   3   9        3.53        2.88      0.08 o
   5   3   9        3.35        2.77      0.16 o
   6   3   9        1.78        1.38      0.16 o
   7   3   9        7.57        7.66      0.25 o
   8   3   9        2.88        2.50      0.49 o
  -3   4   9        0.23        0.39      0.14 o
  -2   4   9       11.91       11.69      0.18 o
  -1   4   9        2.48        2.23      0.11 o
   0   4   9        3.63        3.85      0.11 o
   1   4   9        0.02        0.14      0.07 o
   2   4   9       16.38       18.06      0.16 o
   3   4   9       18.89       19.27      0.17 o
   4   4   9        3.36        3.05      0.15 o
   5   4   9        4.46        4.57      0.18 o
   6   4   9        0.06        0.11      0.15 o
   7   4   9        7.05        7.05      0.24 o
   8   4   9        0.00        0.34      0.33 o
  -3   5   9        0.14        0.38      0.68 o
  -2   5   9        5.84        5.47      0.16 o
  -1   5   9        0.08        0.29      0.12 o
   0   5   9        0.30        0.30      0.11 o
   1   5   9        0.07        0.16      0.08 o
   2   5   9        0.84        1.07      0.08 o
   3   5   9       13.20       13.43      0.14 o
   4   5   9        1.08        0.38      0.13 o
   5   5   9       11.11       11.05      0.22 o
   6   5   9        0.03        0.13      0.17 o
   7   5   9        0.04       -0.06      0.20 o
   8   5   9        0.26        0.29      0.36 o
  -2   6   9        0.79        0.88      0.31 o
  -1   6   9        2.93        3.07      0.14 o
   0   6   9        1.73        1.19      0.11 o
   1   6   9       12.89       12.34      0.15 o
   2   6   9        0.00        0.07      0.09 o
   3   6   9        4.11        3.22      0.11 o
   4   6   9        0.49        0.51      0.15 o
   5   6   9        7.23        7.58      0.21 o
   6   6   9        6.86        4.93      0.20 o
   7   6   9        0.02        0.07      0.19 o
  -1   7   9        0.54        1.13      0.33 o
   0   7   9        0.78        0.96      0.13 o
   1   7   9        5.49        6.03      0.15 o
   2   7   9        3.46        3.34      0.13 o
   3   7   9        0.84        0.82      0.11 o
   4   7   9        0.12        0.10      0.17 o
   5   7   9        1.33        1.25      0.18 o
   6   7   9        1.70        1.88      0.21 o
   7   7   9        0.00        0.19      0.21 o
   0   8   9        0.54        0.42      0.41 o
   1   8   9        0.06        0.13      0.13 o
   2   8   9        0.71        0.73      0.12 o
   3   8   9        0.05        0.35      0.11 o
   4   8   9        0.13        1.05      0.20 o
   5   8   9        0.26        0.38      0.21 o
   6   8   9        0.07        0.31      0.21 o
   2   9   9        0.00        0.01      0.18 o
   3   9   9        0.07        0.30      0.14 o
   4   9   9        2.97        3.31      0.28 o
   5   9   9        0.06        0.37      0.45 o
  -1  -5  10       83.87       91.54      1.76 o
  -2  -4  10        4.67        5.49      0.18 o
  -1  -4  10       18.10       20.31      0.35 o
   0  -4  10        3.35        3.81      0.14 o
   1  -4  10        1.01        1.31      0.13 o
   2  -4  10       41.81       45.05      0.43 o
   3  -4  10        2.45        2.28      0.16 o
  -3  -3  10        0.02        0.15      0.14 o
  -2  -3  10       22.76       25.06      0.30 o
  -1  -3  10        1.58        1.74      0.13 o
   0  -3  10       14.08       15.12      0.18 o
   1  -3  10        2.13        1.96      0.12 o
   2  -3  10        1.80        2.50      0.12 o
   3  -3  10        4.13        3.90      0.15 o
   4  -3  10       16.40       17.19      0.22 o
  -3  -2  10        2.29        2.11      0.14 o
  -2  -2  10       36.22       41.78      0.44 o
  -1  -2  10        0.16        0.39      0.11 o
   0  -2  10        7.84        7.94      0.14 o
   1  -2  10        2.04        1.97      0.11 o
   2  -2  10        4.71        4.33      0.12 o
   3  -2  10        7.43        7.85      0.14 o
   4  -2  10        0.03        0.17      0.11 o
   5  -2  10        0.51        0.54      0.23 o
  -4  -1  10        0.76        0.82      0.16 o
  -3  -1  10        0.75        0.85      0.13 o
  -2  -1  10        0.14        0.11      0.12 o
  -1  -1  10        0.07        0.23      0.10 o
   0  -1  10        2.67        2.77      0.10 o
   1  -1  10        3.29        2.60      0.11 o
   2  -1  10        1.79        1.80      0.09 o
   3  -1  10        3.40        3.13      0.11 o
   4  -1  10        8.66        8.09      0.14 o
   5  -1  10       12.62       14.12      0.31 o
   6  -1  10        1.66        1.94      0.60 o
  -4   0  10        2.49        2.19      0.17 o
  -3   0  10        4.79        4.48      0.14 o
  -2   0  10        0.84        0.83      0.11 o
  -1   0  10       20.86       21.39      0.20 o
   0   0  10        0.99        0.97      0.09 o
   1   0  10        4.31        4.65      0.10 o
   2   0  10        4.94        3.87      0.10 o
   3   0  10       22.28       22.39      0.20 o
   4   0  10        8.27        7.60      0.13 o
   5   0  10        7.31        7.48      0.23 o
   6   0  10        0.65        0.88      0.21 o
  -4   1  10        2.87        3.26      0.21 o
  -3   1  10        0.59        0.63      0.12 o
  -2   1  10        9.62       10.16      0.16 o
  -1   1  10        5.58        5.17      0.13 o
   0   1  10       33.06       31.98      0.21 o
   1   1  10       26.98       25.70      0.18 o
   2   1  10        7.21        6.89      0.11 o
   3   1  10       15.23       14.27      0.15 o
   4   1  10       18.05       17.35      0.17 o
   5   1  10       17.24       16.30      0.27 o
   6   1  10        8.36        8.38      0.24 o
   7   1  10        2.48        2.78      0.42 o
  -3   2  10        0.03        0.19      0.14 o
  -2   2  10        2.87        3.06      0.13 o
  -1   2  10       59.69       60.24      0.41 o
   0   2  10        0.01        0.14      0.10 o
   1   2  10       23.75       23.01      0.15 o
   2   2  10        0.00        0.11      0.08 o
   3   2  10        7.65        7.76      0.12 o
   4   2  10      269.64      281.85      1.58 o
   5   2  10        0.35        0.51      0.15 o
   6   2  10        0.69        1.30      0.17 o
   7   2  10        0.11        0.39      0.22 o
  -3   3  10        0.64        0.78      0.14 o
  -2   3  10        0.05        0.17      0.12 o
  -1   3  10        0.17        0.20      0.11 o
   0   3  10      141.12      148.41      1.19 o
   1   3  10        0.32        0.21      0.08 o
   2   3  10        1.84        1.35      0.09 o
   3   3  10        6.27        6.49      0.11 o
   4   3  10       14.13       14.22      0.20 o
   5   3  10       39.96       40.45      0.54 o
   6   3  10        1.91        1.80      0.20 o
   7   3  10        3.49        3.32      0.22 o
  -2   4  10        3.39        2.81      0.15 o
  -1   4  10        3.10        3.36      0.13 o
   0   4  10       38.75       40.56      0.29 o
   1   4  10        6.55        6.77      0.12 o
   2   4  10        0.75        0.71      0.09 o
   3   4  10       20.77       20.72      0.22 o
   4   4  10        2.54        2.68      0.16 o
   5   4  10       13.61       12.23      0.30 o
   6   4  10        1.29        1.09      0.16 o
   7   4  10        0.01        0.13      0.22 o
  -2   5  10        1.29        1.21      0.16 o
  -1   5  10        2.93        2.90      0.14 o
   0   5  10        0.26        0.28      0.12 o
   1   5  10        8.21        8.51      0.15 o
   2   5  10        0.17        0.18      0.09 o
   3   5  10        4.68        4.46      0.11 o
   4   5  10        0.13        0.42      0.15 o
   5   5  10        2.85        2.47      0.18 o
   6   5  10        0.02        0.00      0.17 o
   7   5  10        0.66        0.57      0.18 o
  -1   6  10        6.75        7.32      0.18 o
   0   6  10        0.35        0.41      0.13 o
   1   6  10        0.79        0.74      0.11 o
   2   6  10        0.31        0.24      0.10 o
   3   6  10        0.21        0.11      0.10 o
   4   6  10        1.86        1.79      0.16 o
   5   6  10        0.91        0.82      0.16 o
   6   6  10        0.04        0.32      0.20 o
   7   6  10        0.04        0.05      0.19 o
   0   7  10        0.16        0.40      0.14 o
   1   7  10        0.33        0.36      0.13 o
   2   7  10        0.07        0.16      0.12 o
   3   7  10        0.09        0.13      0.11 o
   4   7  10        1.05        1.22      0.18 o
   5   7  10        0.05        0.20      0.18 o
   6   7  10        3.16        2.79      0.21 o
   7   7  10        0.21        0.04      0.61 o
   1   8  10        0.32        0.26      0.23 o
   2   8  10        0.51        0.43      0.14 o
   3   8  10        0.16        0.18      0.12 o
   4   8  10        3.62        4.07      0.25 o
   5   8  10        0.08        0.41      0.22 o
   6   8  10        1.32        1.17      0.36 o
   4   9  10        4.96        3.26      0.96 o
  -1  -4  11        4.90        4.35      0.70 o
   0  -4  11       65.25       68.92      1.10 o
   1  -4  11        1.00        1.13      0.49 o
  -2  -3  11        0.36        0.53      0.51 o
  -1  -3  11        1.42        1.04      0.15 o
   0  -3  11        6.85        7.14      0.17 o
   1  -3  11       10.20       10.19      0.18 o
   2  -3  11        0.08        0.11      0.13 o
   3  -3  11        5.45        6.02      0.18 o
  -2  -2  11        9.85       10.58      0.19 o
  -1  -2  11       16.08       17.56      0.22 o
   0  -2  11        2.71        2.96      0.13 o
   1  -2  11        0.14        0.34      0.11 o
   2  -2  11        1.84        2.25      0.12 o
   3  -2  11        7.68        8.59      0.18 o
   4  -2  11       10.80       10.76      0.20 o
  -3  -1  11        2.89        2.77      0.43 o
  -2  -1  11        2.67        2.84      0.15 o
  -1  -1  11        0.16        0.39      0.12 o
   0  -1  11        0.23        0.38      0.10 o
   1  -1  11        0.57        0.74      0.11 o
   2  -1  11        3.14        3.34      0.12 o
   3  -1  11        7.97        8.52      0.15 o
   4  -1  11        3.82        4.11      0.13 o
   5  -1  11        9.23        9.50      0.28 o
  -3   0  11        6.68        6.99      0.23 o
  -2   0  11        0.19        0.22      0.14 o
  -1   0  11        0.82        1.25      0.12 o
   0   0  11       17.85       17.22      0.19 o
   1   0  11       20.60       17.47      0.18 o
   2   0  11       28.57       27.30      0.22 o
   3   0  11       12.72       13.08      0.16 o
   4   0  11        3.06        3.33      0.12 o
   5   0  11       40.27       43.55      0.43 o
   6   0  11       14.31       14.10      0.82 o
  -3   1  11        1.83        2.28      0.23 o
  -2   1  11        0.30        0.43      0.13 o
  -1   1  11       13.75       14.07      0.19 o
   0   1  11        0.15        0.15      0.12 o
   1   1  11       65.60       63.22      0.40 o
   2   1  11       18.21       15.50      0.17 o
   3   1  11        0.88        0.88      0.10 o
   4   1  11        2.95        2.74      0.12 o
   5   1  11        2.20        2.17      0.19 o
   6   1  11       26.24       28.86      0.52 o
  -3   2  11       12.41       14.37      0.46 o
  -2   2  11        1.48        1.30      0.13 o
  -1   2  11        0.21        0.30      0.12 o
   0   2  11        2.70        2.41      0.12 o
   1   2  11        0.38        0.30      0.10 o
   2   2  11       16.58       14.77      0.15 o
   3   2  11        9.77        8.64      0.13 o
   4   2  11        6.21        6.00      0.16 o
   5   2  11        6.21        5.36      0.23 o
   6   2  11        0.08        0.10      0.24 o
  -2   3  11        2.32        2.75      0.14 o
  -1   3  11        4.90        4.92      0.15 o
   0   3  11       18.43       17.69      0.18 o
   1   3  11        0.21        0.31      0.12 o
   2   3  11        1.14        1.29      0.10 o
   3   3  11        0.92        0.98      0.10 o
   4   3  11        2.01        2.73      0.18 o
   5   3  11       10.19        9.14      0.25 o
   6   3  11        0.15        0.44      0.22 o
   7   3  11        0.02        0.04      0.53 o
  -2   4  11        0.00       -0.03      0.40 o
  -1   4  11        0.13        0.32      0.13 o
   0   4  11        0.00        0.54      0.12 o
   1   4  11       17.02       15.93      0.19 o
   2   4  11        0.38        0.59      0.10 o
   3   4  11        0.28        0.44      0.10 o
   4   4  11        0.74        0.66      0.16 o
   5   4  11        1.64        1.42      0.18 o
   6   4  11        0.00        0.21      0.18 o
   7   4  11        1.14        1.58      0.36 o
  -1   5  11        1.08        1.30      0.14 o
   0   5  11        1.35        1.48      0.14 o
   1   5  11        0.16        0.53      0.12 o
   2   5  11        0.23        0.29      0.10 o
   3   5  11        3.89        3.94      0.12 o
   4   5  11        2.92        2.70      0.19 o
   5   5  11        1.00        0.93      0.19 o
   6   5  11        0.64        0.74      0.19 o
   7   5  11        1.47        1.39      0.36 o
   0   6  11        0.60        0.89      0.14 o
   1   6  11        0.08        0.25      0.14 o
   2   6  11        0.03        0.18      0.12 o
   3   6  11        5.60        6.21      0.14 o
   4   6  11        1.65        1.69      0.18 o
   5   6  11        1.24        1.36      0.18 o
   6   6  11        0.76        0.96      0.22 o
   7   6  11        0.11        0.19      0.33 o
   1   7  11        0.35        0.41      0.15 o
   2   7  11        0.12        0.30      0.14 o
   3   7  11        0.09        0.10      0.12 o
   4   7  11        3.30        3.69      0.21 o
   5   7  11        0.23        0.20      0.20 o
   6   7  11        2.81        3.06      0.36 o
   2   8  11        2.49        2.16      0.25 o
   3   8  11        0.19        0.18      0.15 o
   4   8  11        0.56        0.52      0.26 o
   0  -3  12       81.57       84.92      4.88 o
   1  -3  12        2.42        1.62      0.56 o
   0  -2  12       17.98       20.14      0.27 o
   1  -2  12        3.19        3.82      0.15 o
   2  -2  12        0.42        0.65      0.14 o
   3  -2  12       27.65       29.50      0.38 o
  -2  -1  12        0.01        0.05      0.58 o
  -1  -1  12       13.89       14.69      0.26 o
   0  -1  12        0.67        1.01      0.15 o
   1  -1  12       12.79       14.26      0.20 o
   2  -1  12        1.01        0.91      0.12 o
   3  -1  12        1.21        1.86      0.13 o
   4  -1  12        1.52        1.42      0.20 o
  -2   0  12        1.05        0.57      0.40 o
  -1   0  12       19.46       22.47      0.32 o
   0   0  12        0.44        0.64      0.12 o
   1   0  12        3.10        3.46      0.13 o
   2   0  12        0.50        0.59      0.12 o
   3   0  12        1.23        1.22      0.11 o
   4   0  12        3.69        4.23      0.23 o
   5   0  12        0.00        0.24      0.23 o
  -2   1  12        0.21        0.06      0.39 o
  -1   1  12        0.06        0.22      0.13 o
   0   1  12        0.06        0.07      0.13 o
   1   1  12        0.30        0.56      0.12 o
   2   1  12        2.39        2.23      0.12 o
   3   1  12        0.83        1.13      0.11 o
   4   1  12        2.25        1.98      0.21 o
   5   1  12        1.25        1.10      0.20 o
   6   1  12        4.87        5.14      0.47 o
  -2   2  12        2.36        2.38      0.43 o
  -1   2  12        0.48        0.58      0.13 o
   0   2  12        7.07        7.84      0.17 o
   1   2  12        0.03        0.14      0.12 o
   2   2  12        0.42        0.69      0.11 o
   3   2  12        1.68        1.65      0.11 o
   4   2  12        7.31        7.13      0.27 o
   5   2  12        1.97        2.21      0.24 o
   6   2  12        3.79        4.02      0.46 o
  -1   3  12        2.19        2.74      0.16 o
   0   3  12        2.70        2.92      0.15 o
   1   3  12        7.62        6.95      0.15 o
   2   3  12        7.20        7.50      0.15 o
   3   3  12        2.39        2.51      0.12 o
   4   3  12        9.54        8.42      0.24 o
   5   3  12        7.03        6.38      0.25 o
   6   3  12        3.92        3.45      0.25 o
  -1   4  12        0.62        0.95      0.53 o
   0   4  12       18.25       17.14      0.25 o
   1   4  12        0.26        0.22      0.14 o
   2   4  12        3.50        3.87      0.14 o
   3   4  12        0.51        0.84      0.11 o
   4   4  12        2.78        2.75      0.20 o
   5   4  12       64.21       68.06      1.04 o
   6   4  12        0.00        0.27      0.22 o
   0   5  12        0.76        0.86      0.14 o
   1   5  12       34.79       37.59      0.48 o
   2   5  12        0.03        0.25      0.13 o
   3   5  12        0.82        0.53      0.11 o
   4   5  12        0.45        0.70      0.19 o
   5   5  12        5.96        7.60      0.29 o
   6   5  12       10.06       10.48      0.30 o
   1   6  12        9.73       10.61      0.24 o
   2   6  12        2.74        3.01      0.15 o
   3   6  12        0.20        0.32      0.11 o
   4   6  12        2.81        2.89      0.21 o
   5   6  12        0.30        0.49      0.22 o
   6   6  12        3.36        3.22      0.59 o
   2   7  12        2.07        2.44      0.20 o
   3   7  12        0.02        0.17      0.14 o
   4   7  12        1.05        0.95      0.23 o
   5   7  12        0.00        0.21      0.39 o
   1  -1  13        3.44        3.70      0.36 o
   2  -1  13        4.46        4.45      0.18 o
   3  -1  13        0.30        0.25      0.16 o
   0   0  13        8.04        8.29      0.37 o
   1   0  13        0.84        1.18      0.14 o
   2   0  13        0.02        0.11      0.13 o
   3   0  13        1.95        2.21      0.15 o
   4   0  13        2.97        2.39      0.34 o
  -1   1  13        2.26        1.99      0.42 o
   0   1  13        0.00        0.25      0.14 o
   1   1  13        0.09        0.09      0.13 o
   2   1  13        0.07        0.03      0.13 o
   3   1  13        0.21        0.56      0.12 o
   4   1  13        4.51        4.99      0.25 o
   0   2  13        1.00        1.12      0.14 o
   1   2  13        6.46        5.76      0.17 o
   2   2  13        9.71        8.52      0.18 o
   3   2  13        3.82        3.95      0.14 o
   4   2  13        3.80        3.84      0.24 o
   5   2  13        0.30        0.65      0.35 o
   0   3  13        3.52        3.62      0.30 o
   1   3  13        0.04        0.15      0.14 o
   2   3  13       16.46       16.66      0.22 o
   3   3  13        7.51        6.10      0.16 o
   4   3  13        0.45        0.43      0.22 o
   5   3  13        0.05        0.38      0.23 o
   1   4  13        1.17        0.99      0.14 o
   2   4  13        0.04        0.16      0.15 o
   3   4  13        4.64        4.76      0.15 o
   4   4  13        1.83        1.46      0.21 o
   5   4  13        1.70        2.12      0.22 o
   1   5  13        5.18        5.47      0.36 o
   2   5  13        0.52        0.51      0.14 o
   3   5  13        0.13        0.40      0.12 o
   4   5  13        0.20        0.35      0.22 o
   5   5  13        0.97        1.50      0.37 o
   2   6  13        3.45        3.48      0.31 o
   3   6  13        0.00        0.12      0.15 o
   4   6  13        0.01        0.33      0.30 o
   2   1  14        7.55        8.65      0.61 o
   3   1  14        0.20        0.28      0.18 o
   2   2  14        0.68        0.84      0.23 o
   3   2  14        0.04        0.19      0.16 o
   2   3  14        0.00        0.12      0.22 o
   3   3  14        0.86        1.07      0.16 o
   4   3  14        0.23        0.69      0.37 o
   2   4  14        0.02        0.21      0.45 o
   3   4  14        0.00        0.36      0.16 o
   4   4  14        0.22        0.54      0.49 o
 
